# Supplementary material for: Identification of Hammerhead-variant ribozyme sequences in SARS-CoV-2
Source: Nucleic Acids Res. 2024 Jan 31;52(6):3262–77. doi: 10.1093/nar/gkae037 (PMC11014351; doi:10.1093/nar/gkae037)
Supplement: gkae037_Supplemental_Files [file gkae037_supplemental_files.zip]

Archive with 5 entries (5 files):
- AASupplementary Information W_Figs.pdf
- Supplementary Table 1.xlsx
- Supplementary Table 2.xlsx
- Supplementary Table 3.xlsx
- Supplementary Table 4.xlsx
