# Supplementary material for: Identification of Hammerhead-variant ribozyme sequences in SARS-CoV-2
Source: Nucleic Acids Res. 2024 Jan 31;52(6):3262–77. doi: 10.1093/nar/gkae037 (PMC11014351; doi:10.1093/nar/gkae037)
Supplement: gkae037_Supplemental_Files [file gkae037_supplemental_files.zip › Supplementary Table 1.xlsx]

## Sheet: Sheet1
No.	HHRz Type	Location	Output Sequences
HHRz-1	Type I-1	3519 3753	|TTGAAT|CTGATGA|TTAC|ATAGCTACTAATGGACCACTTAAAGTGGGTGGTAGTTGTGTTTTAAGCGGACACAATCTTGCTAAACACTGTCTTCATGTTGTCGGCCCAAATGTTAACAAAGGTGAAGACATTCAACTTCTTAAGAGTGC|TTAT|GAA|AA|TTTTAATCAGCACGAAGTTCTACTTGCACCATTATTATCAGCTGGTATTTTTGGTGCTGACCCTATACA|TT|C|TTTAAG|
HHRz-2	Type I-2	6072 6414	|AATTTG|CTGATGA|TTTA|AACCAGTTAACTGGTTATAAGAAACCTGCTTCAAGAGAGCTTAAAGTTACATTTTTCCCTGACTTAAATGGTGATGTGGTGGCTATTGATTATAAACACTACACACCCTCTT|TTAA|GAA|AG|GAGCTAAATTGTTACATAAACCTATTGTTTGGCATGTTAACAATGCAACTAATAAAGCCACGTATAAACCAAATACCTGGTGTATACGTTGTCTTTGGAGCACAAAACCAGTTGAAACATCAAATTCGTTTGATGTACTGAAGTCAGAGGACGCGCAGGGAATGGATAATCTTGCCTGCGAAGATCTAAAACCAGT|CT|C|TGAAGA|
HHRz-3	Type I-3	6402 6566	|CAGTCT|CTGAAGA|AGTA|GTGGAAAATCCTACCA|TACA|GAA|AG|ACGTTCTTGAGTGTAATGTGAAAACTACCGAAGTTGTAGGAGACATTATACTTAAACCAGCAAATAATAGTTTAAAAATTACAGAAGAGGTTGGCCACACAGATCTAATGGCTG|CT|T|ATGTAG|
HHRz-4	Type I-4	12312 12627	|CTAGAT|CTGAGGA|CAAG|AGGGCAAAAGTTACTAGTGCTATGCAGATAATGCTTTTCACTATG|CTTA|GAA|AG|TTGGATAATGATGCACTCAACAACATTATCAACAATGCAAGAGATGGTTGTGTTCCCTTGAACATAATACCTCTTACAACAGCAGCCAAACTAATGGTTGTCATACCAGACTATAACACATATAAAAATACGTGTGATGGTACAACATTTACTTATGCATCAGCATTGTGGGAAATCCAACAGGTTGTAGATGCAGATAGTAAAATTGTTCAACTTAGTGAAATTAGTATGGACAA|TT|C|ACCTAA|
HHRz-5	Type I-5	12750 12915	|CTTGCA|CTGATGA|CAAT|GCGTTAGCTTACTACAACACAACAAAGGGAGGTAGGTTTGTACTTGCACTGTTATCCGATTTACAGG|ATTT|GAA|AT|GGGCTAGATTCCCTAAGAGTGATGGAACTGGTACTATCTATACAGAACTGGAACCACCTTGTAG|GT|T|TGTTAC|
HHRz-6	Type I-6	16652 17030	|AAGCTA|CTGAGGA|GACA|TTTAAACTGTCTTATGGTATTGCTACTGTACGTGAAGTGCTGTCTGACAGAGAATTACATCTTTCATGGGAAGTTGGTAAACCTAGACCACCACTTAACCGAAATTATGTCTTTACTGGTTATCGTGTAACTAAAAACAGTAAAGTACAAATAGGAGAGTACAC|CTTT|GAA|AA|AGGTGACTATGGTGATGCTGTTGTTTACCGAGGTACAACAACTTACAAATTAAATGTTGGTGATTATTTTGTGCTGACATCACATACAGTAATGCCATTAAGTGCACCTACACTAGTGCCACAAGAGCACTATGTTAGAATTACTGGCTTATACCCAACACTCAATATCTCAGATGAGTT|TT|C|TAGCAA|
HHRz-7	Type I-7	18940 19030	|GATGAA|CTGAAGA|TTAA|TGCGGCT|TGTA|GAA|AG|GTTCAACACATGGTTGTTAAAGCTGCATTATTAGCAGACAAATTCCCAG|TT|C|TTCACG|
HHRz-8	Type I-8	29394 29581	|AGAAGG|CTGATGA|AACT|CAAGCCTTACCGCAGAGAC|AGAA|GAA|AC|AGCAAACTGTGACTCTTCTTCCTGCTGCAGATTTGGATGATTTCTCCAAACAATTGCAACAATCCATGAGCAGTGCTGACTCAACTCAGGCCTAAACTCATGCAGACCACACAAGGCAGATGGGCTATATAAAC|GT|T|TTCGCT|
HHRz-9	Type I-9	27665 27592	|TCTTGT|CTGATGA|ACAG|TTT|AGGT|GAA|AC|TGATCTGGCACGTAACTGATAGACGTGTTTTACGCC|GT|C|AGGACA|
HHRz-10	Type I-10	22337 21998	|TCCAAC|CTGAAGA|AGAA|TCACCAGGAGTCAAATAACTTCTATGTAAAGCAAGTAAAGTTTGAAACCTAGTGATGTTAATACCTATTGGCAAATCTACCAATGGTTCTAAAGCCGAAAAACCCTGAGGGAGATCACGCACTAAATTAATAGGCGTGTGCTTAGAATATATTTTAAAATAACCATCAATATTCTTAAACACAAATTCCCTAAGAT|TTTT|GAA|AT|TACCCTGTTTTCCTTCAAGGTCCATAAGAAAAGGCTGAGAGACATATTCAAAAGTGCAATTATTCGCACTAGAATAAACTCTGAACTCACTTTCCATCCAACTTTTGTT|GT|T|TTTGTG|
HHRz-11	Type I-11	15491 15358	|TCTC|CTGATGA|GGTT|CCACCTGGTTTAACATATAGTGAACCGCCACACATGACCATTTCACTCAATACTTGAGCACACTCATTAGCTAATC|TATA|GAA|AC|GGTGTGACAAGCTACAACACGTTGTAT|GT|T|TGCG|
HHRz-12	Type I-12	5843 5545	|TGTATT|CTGAGGA|CTTT|GTAAGTAAAGCACCGTCTATGCAATACAAAGTTTCTTTAGAAGTTATATGTTTATAGTGACCACACTGGTAATTACCAGTGTACTCACTAGCACAAGTAAATGTACCATGCTTAAGTTCATACTGAGCAGGTGGTGCTGACATCATAACAAAAGGTGACTCCTGTTGTACTAGATATTTTGTAGCTTGTTTACCACACGTACAAGGTATCTGAACACCTTTCTTAAATTGTTC|ATAA|GAA|AG|TGTGCCCATGTACATAACAGCTTCTACACCC|TT|A|AGGGTT|
HHRz-13	Type II-1	2635 3127	|GCTC|GAA|AT|CAAAGACACAGAAAAGTACTGTGCCCTTGCACCTAATATGATGGTAACAAACAATACCTTCACACTCAAAGGCGGTGCACCAACAAAGGTTACTTTTGGTGATGACACTGTGATAGAAGTGCAAGGTTACAAGAGTGTGAATATCACTTTTGAACTTGATGAAAGGATTGATAAAGTACTTAATGAGAAGTGCTCTGCCTATACAGTTGAACTCGGTACAGAA|GT|A|AATG|AGTTCGCCTGTGTTGTGGCAGATGCTGTCATAAAAACTTTGCAACCAGTATCTGAATTACTTACACCACTGGGCATTGATTTAGATGAGTGGAGTATGGCTACATACTACTTATTTGATGAGTCTGGTGAGTTTAAATTGGCTTCACATATG…
HHRz-14	Type II-2	4390 4765	|GCGA|GAA|AT|GCTTGCACATGCAGAAGAAACACGCAAATTAATGCCTGTCTGTGTGGAAACTAAAGCCATAGTTTCAACTATACAGCGTAAATATAAGGGTATTAAAATACAAGAGGGTGTG|GT|T|GATT|ATGGTGCTAGATTTTACTTTTACACCAGTAAAACAACTGTAGCGTCACTTATCAACACACTTAACGATCTAAATGAAACTCTTGTTACAATGCCACTTGGCTATGTAACACATGGCTTAAATTTGGAAGAAGCTGCTCGGTATATGAGATCTCTCAAAGTGCCAGCTACAGTTTCTGTTTCTTCACCTGATGCTGTTACAGCGTATAATGGTTATCTTACTTCTTCTTCTAAA|ACAC|CTGAAGA|ACAT|
HHRz-15	Type II-3	5599 6090	|ATTTAA|GAA|AG|GTGTTCAGATACCTTGTACGTGTGGTAAACAAGCTACAAAATATCTAGTACAACAGGAGTCACCTTTTGTTATGATGTCAGCACCACCTGCTCAGTATGAACTTAAGCATGGTACATTTACTTGTGCTAGTGAGTACACTGGTAATTACCAGTGTGGTCACTATAAACATATAACTTCTAAAGAAACTTTGTATTGCATAGACGGTG|CT|T|TACT|TACAAAGTCCTCAGAATACAAAGGTCCTATTACGGATGTTTTCTACAAAGAAAACAGTTACACAACAACCATAAAACCAGTTACTTATAAATTGGATGGTGTTGTTTGTACAGAAATTGACCCTAAGTTGGACAATTATTATAAGAAAGACAATTCTTATTTCACA…
HHRz-16	Type II-4	6317 6420	|CCAGTT|GAA|AC|ATCAAATTC|GT|T|TGAT|GTACTGAAGTCAGAGGACGCGCAGGGAATGGATAATCTTGCCTGCGAAGATCTAAAACCA|GTCT|CTGAAGA|AGTAGT|
HHRz-17	Type II-5	9823 10201	|TAAA|GAA|AT|GTATCTAAAGTTGCGTAGTGATGTGCTATTACCTCTTACGCAATATAATAGATACTTAGCTCTTTATAATAAGTACAAGTATTTTAGTGGAGCAATGGATACAACTAGCTACAGAGAAGCTGCTTGTT|GT|C|ATCT|CGCAAAGGCTCTCAATGACTTCAGTAACTCAGGTTCTGATGTTCTTTACCAACCACCACAAACCTCTATCACCTCAGCTGTTTTGCAGAGTGGTTTTAGAAAAATGGCATTCCCATCTGGTAAAGTTGAGGGTTGTATGGTACAAGTAACTTGTGGTACAACTACACTTAACGGTCTTTGGCTTGATGACGTAGTTTACTGTCCAAGACATGTGATCTGC|ACCT|CTGAAGA|CATG|
HHRz-18	Type II-6	11985 12329	|CCTTT|GAA|AA|AATGGTTTCACTACTTTCTGTTTTGCTTTCCATGCAGGGTGCTGTAGACATAAACAAGC|TT|T|GTGAAG|AAATGCTGGACAACAGGGCAACCTTACAAGCTATAGCCTCAGAGTTTAGTTCCCTTCCATCATATGCAGCTTTTGCTACTGCTCAAGAAGCTTATGAGCAGGCTGTTGCTAATGGTGATTCTGAAGTTGTTCTTAAAAAGTTGAAGAAGTCTTTGAATGTGGCTAAATCTGAATTTGACCGTGATGCAGCCATGCAACGTAAGTTGGAAAAGATGGCTGATCAAGCTATGACCCAAATGTATAAACAGG|CTAGAT|CTGAGGA|CAAGA|
HHRz-19	Type II-7	12374 12766	|CTTA|GAA|AG|TTGGATAATGATGCACTCAACAACATTATCAACAATGCAAGAGATGGTTGTGTTCCCTTGAACATAATACCTCTTACAACAGCAGCCAAACTAATGGTTGTCATACCAGACTATAACACATATAAAAATACGTGTGATGGTACAACAT|TT|A|CTTA|TGCATCAGCATTGTGGGAAATCCAACAGGTTGTAGATGCAGATAGTAAAATTGTTCAACTTAGTGAAATTAGTATGGACAATTCACCTAATTTAGCATGGCCTCTTATTGTAACAGCTTTAAGGGCCAATTCTGCTGTCAAATTACAGAATAATGAGCTTAGTCCTGTTGCACTACGACAGATGTCTTGTGCTGCCGGTACTACACAAACTGCT|TGCA|CTGATGA…
HHRz-20	Type II-8	15262 15728	|GATGTA|GAA|AA|CCCTCACCTTATGGGTTGGGATTATCCTAAATGTGATAGAGCCATGCCTAACATGCTTAGAATTATGGCCTCACTTGTTCTTGCTCGCAAACATACAACGTGTTGTAGCTTGTCACACCGTTTCTATAGATTAGCTAATGAGTGTGCTCAAGTATTGAGTGAAATGGTCATGTGTGGCGGTTCACTATATGTTAAACCAGGTGGAACCTCATCAGGAGATGCCACAACTGCTTATGCTAATAGTGTTT|TT|A|ACAT|TTGTCAAGCTGTCACGGCCAATGTTAATGCACTTTTATCTACTGATGGTAACAAAATTGCCGATAAGTATGTCCGCAATTTACAACACAGACTTTATGAGTGTCTCTATAGAAATAGAGATGTTG…
HHRz-21	Type II-9	16613 16669	|GTACT|GAA|AG|ACTCAAGC|TT|T|TTGC|AGCAGAAACGCTCAAA|GCTA|CTGAGGA|GACAT|
HHRz-22	Type II-10	18630 18958	|TTTTGT|GAA|AA|TAGGACCTGAGCGCACCTGTTGTCTATGTGATAGACGTGCCACATGC|TT|T|TCCA|CTGCTTCAGACACTTATGCCTGTTGGCATCATTCTATTGGATTTGATTACGTCTATAATCCGTTTATGATTGATGTTCAACAATGGGGTTTTACAGGTAACCTACAAAGCAACCATGATCTGTATTGTCAAGTCCATGGTAATGCACATGTAGCTAGTTGTGATGCAATCATGACTAGGTGTCTAGCTGTCCACGAGTGCTTTGTTAAGCGTGTTGACTGGACTATTGAATATCCTATAATTGGTGA|TGAA|CTGAAGA|TTAATG|
HHRz-23	Type II-11	27947 27648	|TTGGT|GAA|AT|GCAGCTACAGTTGTGATG|AT|T|CCTA|AGAAAACAAGAAATTTCATGTTCGTTTAGGCGTGACAAGTTTCATTATGATCTTGCAGTTCAAGTGAGAACCAAAAGATAATAAGCATAATTAAAACAAGGAATAGCAGAAAGGCTAAAAAGCACAAATAGAAGTCAATTAATGAAAGTTCAATCATTCTGTCTTTCTTTTGAGTGTGAAGCAAAGTGTTATAAACACTATTGCCGCAACAATAAGAAAAATTGGAGAGTAAAGTTCTTGAACTTCCTC|TTGT|CTGATGA|ACAGT|
HHRz-23	Type II-12	22555 22320	|ATTAG|GAA|AT|CTAACA|AT|A|GATT|CTGTTGGTTGGACTCTAAAGTTAGAAGTTTGATAGATTCCTTTTTCTACAGTGAAGGATTTCAACGTACACTTTGTTTCTGAGAGAGGGTCAAGTGCACAGTCTACAGCATCTGTAATGGTTCCATTTTCATTATATTTTAATAGAAAAGTCCTAGGTTGAAGATAACCCACATAATAAGCTGCAGCACCAGCTGTC|CAAC|CTGAAGA|AGAAT|
HHRz-25	Type II-13	15744 15475	|GCTATT|GAA|AC|ACACAACAGCATC|GT|C|AGAG|AGTATCATCATTGAGAAATGTTTACGCAAATATGCGTAAAACTCATTCACAAAGTCTGTGTCAACATCTCTATTTCTATAGAGACACTCATAAAGTCTGTGTTGTAAATTGCGGACATACTTATCGGCAATTTTGTTACCATCAGTAGATAAAAGTGCATTAACATTGGCCGTGACAGCTTGACAAATGTTAAAAACACTATTAGCATAAGCAGTTGTGGCA|TCTC|CTGATGA|GGTTCC|
HHRz-26	Type II-14	6151 5825	|GTCAGG|GAA|AA|ATGTAACTTTAAGCTCTCTTGAAGCAGGTTTCTTATAACCAG|TT|A|ACTG|GTTTAAATCATCAGCAAATTTGATATTATCACATACAAACTTAAAATTATCGAAGCTTGCGTTTGGATATGGTTGGTTTGGTACAAGATCAATTGGTTGCTCTGTGAAATAAGAATTGTCTTTCTTATAATAATTGTCCAACTTAGGGTCAATTTCTGTACAAACAACACCATCCAATTTATAAGTAACTGGTTTTATGGTTGTTGTGTAACTGTTTTCTTTGTAGAAAACATCCGTAATAGGACCTTTG|TATT|CTGAGGA|CTTTGT|
HHRz-27	Type II-15	741 217	|TCTT|GAA|AAT|CTTCATAAGGATCAGTGCCAAGCTCGTCGCCTAAGTCAAATGACTTTAGATCGGCGCCGTAACTATGGCCACCAGCTCCTTTATTACCGTTCTTACGAAGAAGAACCTTGCGGTAAGCCACTGGTATTTCGCCCACATGAGGGACAAGGACACCAAGTGTCTCACCACTACGACCGTACTGAATGCCTTCGAGTTCTGCTACCAGCTCAACCATAACATGACCATGAGGTGCAGTTCGAGCATCCGAAC|GTT|T|GATG|AACACATAGGGCTGTTCAAGTTGAGGCAAAACGCCTTTTTCAACTTCTACTAAGCCACAAGTGCCATCTTTAAGATGTTGACGTGCCTCTGATAAGACCTCCTCCACGGAGTCTCCAAAGCCAC…
HHRz-28	Type III-1	3269 3676	|ATT|C|AAAC|AATTGTTGAGGTTCAACCTCAATTAGAGATGGAACTTACACCAGTTGTTCAGACTATTGAAGTGAATAGTTTTAGTGGTTATTTAAAACTTACTGACAATGTATACATTAAAAATGCAGACATTGTGGAAGAAGCTAAAAAGGTAAAACCAACAGTGGTTGTTAATGCAGCCAATGTTTACCTTAAACATGGAGGAGGTGTTGCAGGAGCCTTAAATAAGGCTACTAACAATGCCATGCAAGTT|GAAT|CTGATGA|TTAC|ATAGCTACTAATGGACCACTTAAAGTGGGTGGTAGTTGTGTTTTAAGCGGACACAATCTTGCTAAACACTGTCTTCATGTTGTCGGCCCAAATGTTAACAAAGGTGAAGACATTCAACTTCTTA…
HHRz-29	Type III-2	5830 6113	|GT|C|CTCA|GAATACAAAGGTCCTATTACGGATGTTTTCTACAAAGAAAACAGTTATACAACAACCATAAAACCAGTTACTTATAAATTGGATGGTGTTGTTTGTACAGAAATTGACCCTAAGTTGGACAATTATTATAAGAAAGACAATTCTTATTTTACAGAGCAACCAATTGATCTTGTACCAAACCAACCATATCCAAACGCAAGCTTCGATAATTTTAAGTTTGTATGTGATAATATCAAA|TTTG|CTGATGA|TTTA|AACCAGTTAACTGGTT|ATAA|GAA|AC|
HHRz-30	Type III-3	6213 6443	|CT|A|AATT|GTTACATAAACCTATTGTTTGGCATGTTAACAATGCAACTAATAAAGCCACGTATAAACCAAATACCTGGTGTATACGTTGTCTTTGGAGCACAAAACCAGTTGAAACATCAAATTCGTTTGATGTACTGAAGTCAGAGGACGCGCAGGGAATGGATAATCTTGCCTGCGAAGATCTAAAACCA|GTCT|CTGAAGA|AGTA|GTGGAAAATCCTACCA|TACA|GAA|AG|
HHRz-31	Type III-4	12054 12382	|TT|T|GTGAAG|AAATGCTGGACAACAGGGCAACCTTACAAGCTATAGCCTCAGAGTTTAGTTCCCTTCCATCATATGCAGCTTTTGCTACTGCTCAAGAAGCTTATGAGCAGGCTGTTGCTAATGGTGATTCTGAAGTTGTTCTTAAAAAGTTGAAGAAGTCTTTGAATGTGGCTAAATCTGAATTTGACCGTGATGCAGCCATGCAACGTAAGTTGGAAAAGATGGCTGATCAAGCTATGACCCAAATGTATAAACAGG|CTAGAT|CTGAGGA|CAAG|AGGGCAAAAGTTACTAGTGCTATGCAGACAATGCTTTTCACTATG|CTTA|GAA|AG|
HHRz-32	Type III-5	12501 12843	|CAT|A|TAAA|AATACGTGTGATGGTACAACATTTACTTATGCATCAGCATTGTGGGAAATCCAACAGGTTGTAGATGCAGATAGTAAAATTGTTCAACTTAGTGAAATTAGTATGGACAATTCACCTAATTTAGCATGGCCTCTTATTGTAACAGCTTTAAGGGCCAATTCTGCTGTCAAATTACAGAATAATGAGCTTAGTCCTGTTGCACTACGACAGATGTCTTGTGCTGCCGGTACTACACAAACTGCT|TGCA|CTGATGA|CAAT|GCGTTAGCTTACTACAACACAACAAAGGGAGGTAGGTTTGTACTTGCACTGTTATCCGATTTACAGG|ATTT|GAA|ATG|
HHRz-33	Type III-6	16446 16841	|TT|A|TTGT|AAATCACATAAACCACCCATTAGTTTTCCATTGTGTGCTAATGGACAAGTTTTTGGTTTATATAAAAATACATGTGTTGGTAGCGATAATGTTACTGACTTTAATGCAATTGCAACATGTGACTGGACAAATGCTGGTGATTACATTTTAGCTAACACCTGTACTGAAAGACTCAAGCTTTTTGCAGCAGAAACGCTCAAA|GCTA|CTGAGGA|GACA|TTTAAACTGTCTTATGGTATTGCTACTGTACGTGAAGTGCTGTCTGACAGAGAATTACATCTTTCATGGGAAGTTGGTAAACCTAGACCACCACTTAACCGAAATTATGTCTTTACTGGTTATCGTGTAACTAAAAACAGTAAAGTACAAATAGGAGAGTACAC|CTT…
HHRz-34	Type III-7	18686 18974	|GCTT|T|TCCA|CTGCTTCAGACACTTATGCCTGTTGGCATCATTCTATTGGATTTGATTACGTCTATAATCCGTTTATGATTGATGTTCAACAATGGGGTTTTACAGGTAACCTACAAAGCAACCATGATCTGTATTGTCAAGTCCATGGTAATGCACATGTAGCTAGTTGTGATGCAATCATGACTAGGTGTCTAGCTGTCCACGAGTGCTTTGTTAAGCGTGTTGACTGGACTATTGAATATCCTATAATTGGTGA|TGAA|CTGAAGA|TTAA|TGCGGCT|TGTA|GAA|AGGT|
HHRz-35	Type III-8	29212 29438	|GT|T|CTTC|GGAATGTCGCGCATTGGCATGGAAGTCACACCTTCGGGAACGTGGTTGACCTACACAGGTGCCATCAAATTGGATGACAAAGATCCAAATTTCAAAGATCAAGTCATTTTGCTGAATAAGCATATTGACGCATACAAAACATTCCCACCAACAGAGCCTAAAAAGGACAAAAAGAAG|AAGG|CTGATGA|AACT|CAAGCCTTACCGCAGAGAC|AGAA|GAA|AC|
HHRz-36	Type III-9	27889 27637	|GT|T|TAGG|CGTGACAAGTTTCATTATGATCTTGCAGTTCAAGTGAGAACCAAAAGATAATAAGCATAATTAAAACAAGGAATAGCAGAAAGGCTAAAAAGCACAAATAGAAGTCAATTAATGAAAGTTCAATCATTCTGTCTTTCTTTTGAGTGTGAAGCAAAGTGTTATAAACACTATTGCCGCAACAATAAGAAAAATTGGAGAGTAAAGTTCTTGAACTTCCTC|TTGT|CTGATGA|ACAG|TTT|AGGT|GAA|AC|
HHRz-37	Type III-10	22559 22114	|TAAT|A|TTAG|GAAATCTAACAATAGATTCTGTTGGTTGGACTCTAAAGTTAGAAGTTTGATAGATTCCTTTTTCTACAGTGAAGGATTTCAACGTACACTTTGTTTCTGAGAGAGGGTCAAGTGCACAGTCTACAGCATCTGTAATGGTTCCATTTTCATTATATTTTAATAGAAAAGTCCTAGGTTGAAGATAACCCACATAATAAGCTGCAGCACCAGCTGTC|CAAC|CTGAAGA|AGAA|TCACCAGGAGTCAAATAACTTCTATGTAAAGCAAGTAAAGTTTGAAACCTAGTGATGTTAATACCTATTGGCAAATCTACCAATGGTTCTAAAGCCGAAAAACCCTGAGGGAGATCACGCACTAAATTAATAGGCGTGTGCTTAGAATATAT…
HHRz-38	Type III-11	15722 15390	|TCGT|C|AGAG|AGTATCATCATTGAGAAATGTTTACGCAAATATGCGTAAAACTCATTCACAAAGTCTGTGTCAACATCTCTATTTCTATAGAGACACTCATAAAGTCTGTGTTGTAAATTGCGGACATACTTATCGGCAATTTTGTTACCATCAGTAGATAAAAGTGCATTAACATTGGCCGTGACAGCTTGACAAATGTTAAAAACACTATTAGCATAAGCAGTTGTGGCA|TCTC|CTGATGA|GGTT|CCACCTGGTTTAACATATAGTGAACCGCCACACATGACCATTTCACTCAATACTTGAGCACACTCATTAGCTAATC|TATA|GAA|ACGG|
HHRz-39	Type III-12	6099 5584	|GTT|A|ACTG|GTTTAAATCATCAGCAAATTTGATATTATCACATACAAACTTAAAATTATCGAAGCTTGCGTTTGGATATGGTTGGTTTGGTACAAGATCAATTGGTTGCTCTGTGAAATAAGAATTGTCTTTCTTATAATAATTGTCCAACTTAGGGTCAATTTCTGTACAAACAACACCATCCAATTTATAAGTAACTGGTTTTATGGTTGTTGTGTAACTGTTTTCTTTGTAGAAAACATCCGTAATAGGACCTTTG|TATT|CTGAGGA|CTTT|GTAAGTAAAGCACCGTCTATGCAATACAAAGTTTCTTTAGAAGTTATATGTTTATAGTGACCACACTGGTAATTACCAGTGTACTCACTAGCACAAGTAAATGTACCATGCTTAAGTT…
