# Supplementary material for: Identification of Hammerhead-variant ribozyme sequences in SARS-CoV-2
Source: Nucleic Acids Res. 2024 Jan 31;52(6):3262–77. doi: 10.1093/nar/gkae037 (PMC11014351; doi:10.1093/nar/gkae037)
Supplement: gkae037_Supplemental_Files [file gkae037_supplemental_files.zip › Supplementary Table 2.xlsx]

## Sheet: Sheet1
	NC_045512.2	Alpha-EPI_ISL_11290133		Beta-EPI_ISL_11265109		Gamma-EPI_ISL_1213215		Delta-EPI_ISL_1829914		Lambda-EPI_ISL_1160917		Omicron-EPI_ISL_11270619
	Location	Location	Identity (%)	Location	Identity (%)	Location	Identity (%)	Location	Identity (%)	Location	Identity (%)	Location	Identity (%)
Type I-1	3519 3753	3479 3713	100	3469 3703	100	3503 3737	100	3465 3699	100	3465 3699	100	3507 3741	100
Type I-2	6072 6414	6032 6374	100	6022 6364	100	6056 6398	100	6018 6360	100	6018 6360	100	6060 6402	100
Type I-3	6402 6566	6362 6526	100	6352 6516	100	6386 6550	100	6348 6512	100	6348 6512	100	6390 6551	97.6
Type I-4	12312 12627	12263 12578	100	12253 12568	100	12287 12602	100	12258 12573	100	12249 12564	100	12288 12603	100
Type I-5	12750 12915	12701 12866	100	12691 12856	100	12725 12890	99.4	12696 12861	100	12687 12852	100	12726 12891	100
Type I-6	16652 17030	16603 16981	100	16593 16971	100	16627 17005	100	16598 16976	100	16589 16967	100	16628 17006	100
Type I-7	18940 19030	18891 18981	100	18881 18971	100	18915 19005	100	18886 18976	100	18877 18967	100	18916 19006	100
Type I-8	29394 29581	29335 29522	100	29326 29513	100	29365 29552	100	—	0	29310 29497	100	29352 29539	100
Type I-9	27665 27592	27607 27534	100	27597 27524	98.6	27632 27559	100	—	0	27581 27508	100	27632 27559	100
Type I-10	22337 21998	22279 21940	100	22269 21939	96.8	22312 21973	99.7	22277 21944	96.8	22253 21935	95.6	22304 21959	95.4
Type I-11	15491 15358	15442 15309	100	15432 15299	100	15466 15333	100	15437 15304	100	15428 15295	100	15467 15334	100
Type I-12	5843 5545	5803 5505	100	5793 5495	100	5827 5529	99.7	5789 5491	100	5789 5491	100	5831 5533	100
Type II-1	2635 3127	2595 3087	99.8	2585 3077	99.6	2784 3171	84	2581 3073	99.8	2581 3073	99.8	2623 3115	99.6
Type II-2	4390 4765	4350 4725	100	4340 4715	100	4374 4749	100	4336 4711	100	4336 4711	100	4378 4753	100
Type II-3	5599 6090	5559 6050	99.8	5549 6040	100	5583 6074	99.8	5545 6036	100	5545 6036	100	5587 6078	99.8
Type II-4	6317 6420	6277 6380	100	6267 6370	100	6301 6404	99	6263 6366	100	6263 6366	100	6305 6408	100
Type II-5	9823 10201	9783 10161	100	9773 10151	100	9807 10185	100	9769 10147	100	9769 10147	98.9	9808 10186	99.7
Type II-6	11985 12329	11936 12280	99.7	11926 12270	100	11960 12304	100	11931 12275	99.7	11922 12266	100	11961 12305	100
Type II-7	12374 12766	12325 12717	100	12315 12707	100	12349 12741	100	12320 12712	100	12311 12703	100	12350 12742	100
Type II-8	15262 15728	15213 15679	99.6	15203 15669	100	15237 15703	100	15208 15674	100	15199 15665	100	15238 15704	100
Type II-9	16613 16669	16564 16620	100	16554 16610	100	16588 16644	100	16559 16615	100	16550 16606	100	16589 16645	100
Type II-10	18630 18958	18581 18909	100	18571 18899	99.7	18605 18933	100	18576 18904	100	18567 18895	100	18606 18934	100
Type II-11	27947 27648	27889 27590	100	27879 27580	100	27914 27615	100	27887 27588	99.7	27863 27564	100	27914 27615	99.7
Type II-12	22555 22320	22497 22262	100	22487 22252	100	22530 22295	100	22495 22260	100	22471 22236	100	22522 22287	100
Type II-13	15744 15475	15695 15426	99.6	15685 15416	100	15719 15450	100	15690 15421	100	15681 15412	100	15720 15451	100
Type II-14	6151 5825	6111 5785	99.7	6101 5775	100	6135 5809	100	6097 5771	100	6097 5771	100	6139 5813	99.7
Type II-15	741 217	701 177	99.8	691 167	99.8	725 201	99.6	687 163	99.8	687 163	99.8	729 205	99.8
Type III-1	3269 3676	3229 3636	100	3219 3626	100	3253 3660	100	3215 3622	100	3215 3622	100	3257 3664	100
Type III-2	5830 6113	5790 6073	99.7	5780 6063	100	5814 6097	100	5776 6059	100	5776 6059	100	5818 6101	99.7
Type III-3	6213 6443	6173 6403	100	6163 6393	100	6197 6427	99.6	6159 6389	100	6159 6389	100	6201 6431	100
Type III-4	12054 12382	12005 12333	99.7	11995 12323	100	12029 12357	100	12000 12328	99.7	11991 12319	100	12030 12358	100
Type III-5	12501 12843	12452 12794	100	12442 12784	100	12476 12818	99.7	12447 12789	100	12438 12780	100	12477 12819	100
Type III-6	16446 16841	16397 16792	99.7	16387 16782	100	16421 16816	100	16392 16787	100	16383 16778	100	16422 16817	100
Type III-7	18686 18974	18637 18925	100	18627 18915	99.7	18627 18915	100	18632 18920	100	18623 18911	100	18662 18950	100
Type III-8	29212 29438	29153 29379	100	29144 29370	100	29183 29409	100	—	0	29128 29354	99.1	29170 29396	100
Type III-9	27889 27637	27831 27579	100	27821 27569	100	27856 27604	100	—	0	27805 27553	100	27856 27604	99.6
Type III-10	22559 22114	22501 22056	100	22491 22055	97.8	22534 22089	99.8	22499 22054	100	22475 22051	95.1	22526 22075	96.1
Type III-11	15722 15390	15646 15342	100	15663 15331	100	15697 15365	100	15668 15336	100	15659 15327	100	15698 15366	100
Type III-12	6099 5584	6059 5544	99.8	6049 5534	100	6083 5568	99.8	6045 5530	100	6045 5530	100	6087 5572	99.8
