# Supplementary material for: Identification of Hammerhead-variant ribozyme sequences in SARS-CoV-2
Source: Nucleic Acids Res. 2024 Jan 31;52(6):3262–77. doi: 10.1093/nar/gkae037 (PMC11014351; doi:10.1093/nar/gkae037)
Supplement: gkae037_Supplemental_Files [file gkae037_supplemental_files.zip › Supplementary Table 3.xlsx]

## Sheet: HHRz Location and Identity
SARS-CoV-2	Bat-CoV		Pangolin-CoV		SARS CoV		MERS CoV		PEDV
Location	Location	Identity	Location	Identity	Location	Identity	Location	Identity	Location	Identity
3519 3753	━	0	━	0	━	0	━	0	━	0
6072 6414	6054 6226	0.953	━	0	6002 6344	0.775	━	0	━	0
6402 6566	6384 6548	0.964	━	0	6333 6551	0.788	━	0	━	0
12312 12627	12294 12609	0.987	10470 10757	0.907	12242 12657	0.837	━	0	━	0
12750 12915	12732 12897	0.994	━	0	━	0	━	0	━	0
16652 17030	16634 17012	0.984	━	0	16583 16846	0.623	━	0	━	0
18940 19030	18922 19012	0.978	17082 17165	0.813	━	0	15681 15941	0.453	21690 21587	0.363
29394 29581	29362 29545	0.989	26872 27059	0.856	━	0	━	0	━	0
27665 27592	27631 27558	0.973	━	0	27544 27355	0.797	22646 22372	0.407	━	0
22337 21998	22319 21986	0.961	━	0	━	0	━	0	━	0
15491 15358	15474 15187	0.462	13649 13516	0.918	━	0	━	0	━	0
5843 5545	━	0	━	0	━	0	━	0	━	0
2635 3127	2620 3112	0.953	━	0	2825 3271	0.482	━	0	━	0
4390 4765	4372 4747	0.963	3684 4103	0.883	━	0	━	0	━	0
5599 6090	5768 6072	0.948	━	0	5797 6020	0.339	━	0	━	0
6317 6420	6325 6402	0.974	━	0	3600 3849	0.4	━	0	━	0
9823 10201	9803 10185	0.935	8661 9039	0.908	━	0	━	0	━	0
11985 12329	11967 12311	0.977	━	0	11988 12258	0.681	━	0	━	0
12374 12766	12356 12748	0.987	10531 10925	0.926	12479 12697	0.481	━	0	━	0
15262 15728	15244 15710	0.981	13420 13886	0.925	15192 15658	0.88	━	0	━	0
16613 16669	16595 16651	0.982	━	0	━	0	16548 16640	0.667	22127 21674	0.379
18630 18958	18612 18940	0.973	━	0	━	0	16668 16994	0.339	━	0
27947 27648	27913 27614	0.967	25393 25127	0.827	27960 27526	0.779	━	0	━	0
22555 22320	22440 22301	0.964	━	0	━	0	━	0	━	0
15744 15475	15726 15457	0.978	━	0	15502 15077	0.418	━	0	20747 20325	0.362
6151 5825	━	0	━	0	━	0	━	0	━	0
741 217	726 202	0.97	━	0	━	0	━	0	━	0
3269 3676	━	0	━	0	━	0	━	0	━	0
5830 6113	5829 6209	0.949	━	0	5750 6141	0.738	━	0	━	0
6213 6443	6195 6425	0.952	5573 5918	0.485	6165 6502	0.714	━	0	━	0
12054 12382	12036 12364	0.979	10225 10541	0.906	12001 12489	0.836	━	0	━	0
12501 12843	12483 12825	0.988	━	0	━	0	━	0	━	0
16446 16841	16428 16823	0.982	━	0	16376 16771	0.884	16749 17166	0.333	━	0
18686 18974	18668 18956	0.976	16828 17116	0.875	━	0	━	0	12510 12850	0.33
29212 29438	29287 29404	0.983	26799 26916	0.515	━	0	━	0	━	0
27889 27637	27867 27602	0.925	25669 25243	0.432	27802 27515	0.83	22905 22540	0.432	━	0
22559 22114	22545 22202	0.948	━	0	━	0	━	0	━	0
15722 15390	15677 15373	0.987	13853 13549	0.859	━	0	━	0	━	0
6099 5584	━	0	━	0	━	0	━	0	━	0
━ Indicates no parallel HHRz-like sequence was detected in the coronavirus genome, the corresponding identity was determined as 0%.

## Sheet: Heat Map Data
CoV-HHRz Sequences	Type II-741	Type II-2635	Type III-3269	Type I-3519	Type II-4390	Type II-5599	Type III-5830	Type I-5843	Type I-6072	Type III-6099	Type II-6151	Type III-6213	Type II-6317	Type I-6402	Type II-9823	Type II-11985	Type III-12054	Type I-12312	Type II-12374	Type III-12501	Type I-12750	Type II-15262	Type I-15491	Type III-15722	Type II-15744	Type III-16446	Type II-16613	Type I-16652	Type II-18630	Type III-18686	Type I-18940	Type I-22337	Type II-22555	Type III-22559	Type I-27665	Type III-27889	Type II-27947	Type III-29212	Type I-29394
Bat-CoV	0.97	0.953	0	0	0.963	0.948	0.949	0	0.953	0	0	0.952	0.974	0.964	0.935	0.977	0.979	0.987	0.987	0.988	0.994	0.981	0.462	0.987	0.978	0.982	0.982	0.984	0.973	0.976	0.978	0.961	0.964	0.948	0.973	0.925	0.967	0.983	0.989
Pangolin-CoV	0	0	0	0	0.883	0	0	0	0	0	0	0.485	0	0	0.908	0	0.906	0.907	0.926	0	0	0.925	0.918	0.859	0	0	0	0	0	0.875	0.813	0	0	0	0	0.432	0.827	0.515	0.856
Bat SARS-CoV	0.93	0.791	0	0	0	0	0	0	0	0	0	0.905	0.885	0.6	0.905	0.693	0.79	0.846	0.847	0	0	0.876	0	0	0.453	0.861	0.475	0.559	0	0.855	0.846	0	0.35	0	0.405	0	0	0	0.601
SARS CoV	0	0.482	0	0	0	0.339	0.738	0	0.775	0	0	0.714	0.4	0.788	0	0.681	0.836	0.837	0.481	0	0	0.88	0	0	0.418	0.884	0	0.623	0	0	0	0	0	0	0.797	0.83	0.779	0	0
MERS CoV	0	0	0	0	0	0	0	0	0	0	0	0	0	0	0	0	0	0	0	0	0	0	0	0	0	0.333	0.667	0	0.339	0	0.453	0	0	0	0.407	0.432	0	0	0
PEDV	0	0	0	0	0	0	0	0	0	0	0	0	0	0	0	0	0	0	0	0	0	0	0	0	0.362	0	0.379	0	0	0.33	0.363	0	0	0	0	0	0	0	0
