# Supplementary material for: Identification of Hammerhead-variant ribozyme sequences in SARS-CoV-2
Source: Nucleic Acids Res. 2024 Jan 31;52(6):3262–77. doi: 10.1093/nar/gkae037 (PMC11014351; doi:10.1093/nar/gkae037)
Supplement: gkae037_Supplemental_Files [file gkae037_supplemental_files.zip › Supplementary Table 4.xlsx]

## Sheet: Blanco-Melo_SRR11517741
Start	End	Len	Status	PE_count	SR_count	5'brefore	5'after	3'brefore	3'after
509	685	176	PRECISE	0	24	GCACCTCATG	GTCATGTTAT	CGCCGATCTA	AAGTCATTTG
73	704	631	PRECISE	0	11	CTCTAAACGA	ACTTTAAAAT	GACTTAGGCG	ACGAGCTTGG
872	899	27	PRECISE	0	12	TGCATTAAAG	ACCTTCTAGC	GGTAAAGCTT	CATGCACTTT
75	912	837	PRECISE	0	4	CTAAACGAAC	TTTAAAATCT	GCACTTTGTC	CGAACAACTG
1018	1332	314	PRECISE	0	6	CTATGAATTG	CAGACACCTT	GTGCCACTAC	TTGTGGTTAC
488	1341	853	PRECISE	0	5	AAACGTTCGG	ATGCTCGAAC	CTTGTGGTTA	CTTACCCCAA
869	1383	514	PRECISE	0	4	GAGTGCATTA	AAGACCTTCT	GTCCAGCATG	TCACAATTCA
1036	1475	439	PRECISE	0	5	TTTTGAAATT	AAATTGGCAA	GGTCGCACTA	TTGCCTTTGG
1011	1516	505	PRECISE	0	5	AAAAGAGCTA	TGAATTGCAG	TGGTTGCCAT	AACAAGTGTG
1517	1545	28	PRECISE	0	17	GGTTGCCATA	ACAAGTGTGC	TTCCACGTGC	TAGCGCTAAC
860	1558	698	PRECISE	0	4	TACCCTCTTG	AGTGCATTAA	CGCTAACATA	GGTTGTAACC
1195	1738	543	PRECISE	0	6	GTCACCAAAT	GAATGCAACC	GGAAACTGTG	AAAGGTTTGG
1291	2158	867	PRECISE	0	6	CACTTGCGAA	TTTTGTGGCA	TGATTGGCTT	GAAGAGAAGT
71	2688	2617	PRECISE	0	5	TTCTCTAAAC	GAACTTTAAA	ATATGATGGT	AACAAACAAT
77	2793	2716	PRECISE	0	8	AAACGAACTT	TAAAATCTGT	ATATCACTTT	TGAACTTGAT
2844	3083	239	PRECISE	0	4	GCTCTGCCTA	TACAGTTGAA	GAAGAAGAAG	AGTTTGAGCC
2870	3578	708	PRECISE	0	4	ACAGAAGTAA	ATGAGTTCGC	AGTTGTGTTT	TAAGCGGACA
74	3686	3612	PRECISE	0	12	TCTAAACGAA	CTTTAAAATC	TTTAATCAGC	ACGAAGTTCT
77	3815	3738	PRECISE	0	5	AAACGAACTT	TAAAATCTGT	AATCTCTATG	ACAAACTTGT
74	4205	4131	PRECISE	0	4	TCTAAACGAA	CTTTAAAATC	GAAATGCTAG	CGAAAGCTTT
4121	4467	346	PRECISE	0	9	GCTCCATATA	TAGTGGGTGA	TAGTTTCAAC	TATACAGCGT
4429	4488	59	PRECISE	0	5	ACGCAAATTA	ATGCCTGTCT	AATATAAGGG	TATTAAAATA
73	4579	4506	PRECISE	0	20	CTCTAAACGA	ACTTTAAAAT	CAACACACTT	AACGATCTAA
4482	4622	140	PRECISE	0	4	AGCGTAAATA	TAAGGGTATT	CTTGGCTATG	TAACACATGG
70	4757	4687	PRECISE	0	5	GTTCTCTAAA	CGAACTTTAA	AAAACACCTG	AAGAACATTT
1030	4847	3817	PRECISE	0	7	GACACCTTTT	GAAATTAAAT	ATAGAATTTC	TTAAGAGAGG
4850	4872	22	PRECISE	0	5	GAATTTCTTA	AGAGAGGTGA	AAAGTGTATA	TTACACTAGT
1104	5292	4188	PRECISE	0	10	TAAATTCCAT	AATCAAGACT	ACTGTTATCT	TGCCACTGCA
70	5591	5521	PRECISE	0	9	GTTCTCTAAA	CGAACTTTAA	ACACTTTCTT	ATGAACAATT
5523	5648	125	PRECISE	0	4	TGGTGTGTAA	AACTTGTGGA	CAAGCTACAA	AATATCTAGT
70	5785	5715	PRECISE	0	17	GTTCTCTAAA	CGAACTTTAA	ACATATAACT	TCTAAAGAAA
870	5964	5094	PRECISE	0	4	AGTGCATTAA	AGACCTTCTA	ACAATTATTA	TAAGAAAGAC
834	5978	5144	PRECISE	0	4	ATAACAACTT	CTGTGGCCCT	AAAGACAATT	CTTATTTCAC
1014	5981	4967	PRECISE	0	6	AGAGCTATGA	ATTGCAGACA	GACAATTCTT	ATTTCACAGA
1370	6005	4635	PRECISE	0	7	GTTAAAATTT	ATTGTCCAGC	CCAATTGATC	TTGTACCAAA
2446	6068	3622	PRECISE	0	8	AGAAGAAACT	GGCCTACTCA	TGTGATAATA	TCAAATTTGC
6045	6516	471	PRECISE	0	5	GCTTCGATAA	TTTTAAGTTT	ATAATAGTTT	AAAAATTACA
6442	6518	76	PRECISE	0	4	CATACAGAAA	GACGTTCTTG	AATAGTTTAA	AAATTACAGA
2510	6523	4013	PRECISE	0	7	ACACTTCCCA	CAGAAGTGTT	TTTAAAAATT	ACAGAAGAGG
6416	6525	109	PRECISE	0	10	TCTGAAGAAG	TAGTGGAAAA	TAAAAATTAC	AGAAGAGGTT
1044	6577	5533	PRECISE	0	7	TTAAATTGGC	AAAGAAATTT	CAATTCTAGT	CTTACTATTA
3342	6686	3344	PRECISE	0	6	TTGAAGTGAA	TAGTTTTAGT	ATAGCTAATT	ATGCTAAGCC
4396	7038	2642	PRECISE	0	7	TTTGCGAGAA	ATGCTTGCAC	CTAATTTAGG	CATGCCTTCT
2391	9536	7145	PRECISE	0	6	GTGAAACATT	TGTCACGCAC	TCATTCACTG	TACTCTGTTT
2796	9692	6896	PRECISE	0	4	TCACTTTTGA	ACTTGATGAA	ATAACAATTG	CTTATATCAT
2386	10757	8371	PRECISE	0	6	TTTAGGTGAA	ACATTTGTCA	CTTGTGGCTA	TGAAGTACAA
8610	10770	2160	PRECISE	0	4	TGTTCCTTTT	TGTTGCTGCT	AGTACAATTA	TGAACCTCTA
3387	12786	9399	PRECISE	0	4	TATACATTAA	AAATGCAGAC	ACTACAACAC	AACAAAGGGA
1067	16151	15084	PRECISE	0	17	ACCTTCAATG	GGGAATGTCC	ACATGTATTC	TGTTATGCTT
2308	16850	14542	PRECISE	0	11	CTTTAAGCTT	GTAAATAAAT	AAGGTGACTA	TGGTGATGCT
1854	17261	15407	PRECISE	0	4	AATCAATACT	GAGTCCTCTT	GTGTAGAGTG	TTTTGATAAA
3944	17976	14032	PRECISE	0	5	CAGAGAAAAC	AAGATGATAA	TGATAGAGAC	CTTTATGACA
1314	18612	17298	PRECISE	0	14	AGAATTTGAC	TAAAGAAGGT	TGGCTTTGAG	TTGACATCTA
71	19574	19503	PRECISE	0	8	TTCTCTAAAC	GAACTTTAAA	GGGTTTACAA	ACAATTTGAT
75	20315	20240	PRECISE	0	8	CTAAACGAAC	TTTAAAATCT	GCTATGCCTT	CGAACATATC
4833	20404	15571	PRECISE	0	12	CTACACAACT	AGGTATAGAA	AAGGAATCAC	CTTTTGAATT
73	21058	20985	PRECISE	0	33	CTCTAAACGA	ACTTTAAAAT	ATGTACGACC	CTAAGACTAA
75	21305	21230	PRECISE	0	14	CTAAACGAAC	TTTAAAATCT	GCAAACCACG	CGAACAAATA
75	21551	21476	PRECISE	0	6217	CTAAACGAAC	TTTAAAATCT	TTGTTAACAA	CTAAACGAAC
1365	21637	20272	PRECISE	0	7	CTGTTGTTAA	AATTTATTGT	TCAATTACCC	CCTGCATACA
21746	21779	33	PRECISE	0	5	TTTTCCAATG	TTACTTGGTT	GTCTCTGGGA	CCAATGGTAC
79	22276	22197	PRECISE	0	14	ACGAACTTTA	AAATCTGTGT	CACTAGGTTT	CAAACTTTAC
1166	22547	21381	PRECISE	0	8	GGTAGAATTC	GATCTGTCTA	ATTGTTAGAT	TTCCTAATAT
21721	22615	894	PRECISE	0	7	AACTCAGGAC	TTGTTCTTAC	ATCTGTTTAT	GCTTGGAACA
22686	22781	95	PRECISE	0	4	CATCATTTTC	CACTTTTAAG	GGTGATGAAG	TCAGACAAAT
22952	23009	57	PRECISE	0	8	CTCAAACCTT	TTGAGAGAGA	TGTAATGGTG	TTGAAGGTTT
22402	23192	790	PRECISE	0	5	AAAATATAAT	GAAAATGGAA	TTCAACTTCA	ATGGTTTAAC
4043	23216	19173	PRECISE	0	6	ATTGACATTA	ATGGCAATCT	ACAGGTGTTC	TTACTGAGTC
1014	23356	22342	PRECISE	0	4	AGAGCTATGA	ATTGCAGACA	CAGTGTTATA	ACACCAGGAA
3349	23570	20221	PRECISE	0	4	GAATAGTTTT	AGTGGTTATT	GGTGCAGGTA	TATGCGCTAG
23554	23581	27	PRECISE	0	4	GTGTGACATA	CCCATTGGTG	ATGCGCTAGT	TATCAGACTC
23593	23629	36	PRECISE	0	4796	TCAGACTCAG	ACTAATTCTC	TGTAGCTAGT	CAATCCATCA
21978	23682	1704	PRECISE	0	5	GTAATGATCC	ATTTTTGGGT	CAGTTGCTTA	CTCTAATAAC
69	23851	23782	PRECISE	0	12	TGTTCTCTAA	ACGAACTTTA	TACACAATTA	AACCGTGCTT
11698	24028	12330	PRECISE	0	4	TGGTGTTTAT	GATTACTTAG	AGATCTACTT	TTCAACAAAG
23945	24055	110	PRECISE	0	5	CCACCAATTA	AAGATTTTGG	TGCAGATGCT	GGCTTCATCA
7922	24302	16380	PRECISE	0	10	GAAGAATCAT	CTGCAAAATC	GTTACACAGA	ATGTTCTCTA
7676	24324	16648	PRECISE	0	7	GAAGTTGCGA	GAGACTTGTC	AGAACCAAAA	ATTGATTGCC
2660	24630	21970	PRECISE	0	6	ACAGAAAAGT	ACTGTGCCCT	CTTCTGCTAA	TCTTGCTGCT
77	24776	24699	PRECISE	0	22	AAACGAACTT	TAAAATCTGT	CCTGCACAAG	AAAAGAACTT
24200	24784	584	PRECISE	0	4	CTGTTAGCGG	GTACAATCAC	AGAAAAGAAC	TTCACAACTG
1198	24890	23692	PRECISE	0	6	ACCAAATGAA	TGCAACCAAA	AGGAATTTTT	ATGAACCACA
70	24892	24822	PRECISE	0	18	GTTCTCTAAA	CGAACTTTAA	GAATTTTTAT	GAACCACAAA
7613	24972	17359	PRECISE	0	4	CTACACAATT	GGAATTGTGT	ACAACACAGT	TTATGATCCT
1425	25059	23634	PRECISE	0	6	TTGCCGAATA	CCATAATGAA	ATGTTGATTT	AGGTGACATC
22403	25077	2674	PRECISE	0	4	AAATATAATG	AAAATGGAAC	TCTCTGGCAT	TAATGCTTCA
2112	25337	23225	PRECISE	0	4	TAACTAACAT	CTTTGGCACT	TTTGATGAAG	ACGACTCTGA
4531	25395	20864	PRECISE	0	4	TGCTAGATTT	TACTTTTACA	CGAACTTATG	GATTTGTTTA
77	25381	25304	PRECISE	0	17779	AAACGAACTT	TAAAATCTGT	ACATTACACA	TAAACGAACT
24934	25440	506	PRECISE	0	4	TGTGTCTGGT	AACTGTGATG	AACTTTGAAG	CAAGGTGAAA
25422	25452	30	PRECISE	0	16	CTTCACAATT	GGAACTGTAA	AGGTGAAATC	AAGGATGCTA
4748	25500	20752	PRECISE	0	4	TCTTCTTCTA	AAACACCTGA	AACGATACCG	ATACAAGCCT
2510	25554	23044	PRECISE	0	4	ACACTTCCCA	CAGAAGTGTT	ACTTCTTGCT	GTTTTTCAGA
1140	25569	24429	PRECISE	0	5	AAAAGAAAAA	GCTTGATGGC	TCAGAGCGCT	TCCAAAATCA
1677	25717	24040	PRECISE	0	4	AACTTAATGA	AGAGATCGCC	CTCTATCTTT	ATGCTTTAGT
6949	25717	18768	PRECISE	0	4	ACTGATAAAT	ATTATAATTT	CTCTATCTTT	ATGCTTTAGT
3049	25762	22713	PRECISE	0	8	CCCTCCAGAT	GAGGATGAAG	GTAAGAATAA	TAATGAGGCT
8276	25849	17573	PRECISE	0	6	GATAGTTGTA	ATAACTATAT	CATACTAATT	GTTACGACTA
7227	25931	18704	PRECISE	0	14	TAACTGCTTT	TGGCTTAGTT	GTCCTATTTC	TGAACATGAC
26157	26179	22	PRECISE	0	14	ATCCGGAGTT	GTTAATCCAG	ATGGAACCAA	TTTATGATGA
73	26240	26167	PRECISE	0	1861	CTCTAAACGA	ACTTTAAAAT	ATGAGTACGA	ACTTATGTAC
69	26289	26220	PRECISE	0	10	TGTTCTCTAA	ACGAACTTTA	AATAGTTAAT	AGCGTACTTC
72	26365	26293	PRECISE	0	4	TCTCTAAACG	AACTTTAAAA	CGATTGTGTG	CGTACTGCTG
1618	26399	24781	PRECISE	0	12	CAACCTTCTT	GAAATACTCC	TGAGTCTTGT	AAAACCTTCT
18899	26425	7526	PRECISE	0	4	AGTGCTTTGT	TAAGCGTGTT	GTTTACTCTC	GTGTTAAAAA
2829	26481	23652	PRECISE	0	4	TACTTAATGA	GAAGTGCTCT	AACGAACTAA	ATATTATATT
76	26467	26391	PRECISE	0	28506	TAAACGAACT	TTAAAATCTG	GATCTTCTGG	TCTAAACGAA
26449	26487	38	PRECISE	0	4	AATTCTTCTA	GAGTTCCTGA	CTAAATATTA	TATTAGTTTT
1602	26520	24918	PRECISE	0	4	CCGAAGGTCT	TAATGACAAC	TTAATTTTAG	CCATGGCAGA
4266	26530	22264	PRECISE	0	4	GTCAGGGTTT	AAATGGTTAC	CCATGGCAGA	TTCCAACGGT
25123	26560	1437	PRECISE	0	4	CCGCCTCAAT	GAGGTTGCCA	TTGAAGAGCT	TAAAAAGCTC
8900	26564	17664	PRECISE	0	4	ACAACTAATG	GTGACTTTTT	AGAGCTTAAA	AAGCTCCTTG
26324	26610	286	PRECISE	0	6	TGGTATTCTT	GCTAGTTACA	CTATTCCTTA	CATGGATTTG
1703	26627	24924	PRECISE	0	4	TTGGCATCTT	TTTCTGCTTC	TTGTCTTCTA	CAATTTGCCT
1974	26662	24688	PRECISE	0	9	TAACAATACT	AGATGGAATT	GGTTTTTGTA	TATAATTAAG
6575	26662	20087	PRECISE	0	4	GACAATTCTA	GTCTTACTAT	GGTTTTTGTA	TATAATTAAG
17340	26707	9367	PRECISE	0	4	GACGACAGCA	GATATAGTTG	CAGTAACTTT	AGCTTGTTTT
26625	26719	94	PRECISE	0	4	ATTTGTCTTC	TACAATTTGC	CTTGTTTTGT	GCTTGCTGCT
2694	26719	24025	PRECISE	0	9	TGGTAACAAA	CAATACCTTC	CTTGTTTTGT	GCTTGCTGCT
2159	26780	24621	PRECISE	0	6	GATTGGCTTG	AAGAGAAGTT	AATGGCTTGT	CTTGTAGGCT
4088	26781	22693	PRECISE	0	4	AGTGACATTG	ACATCACTTT	ATGGCTTGTC	TTGTAGGCTT
22103	26791	4688	PRECISE	0	5	GACCTTGAAG	GAAAACAGGG	TTGTAGGCTT	GATGTGGCTC
21950	26796	4846	PRECISE	0	4	GTTATTAAAG	TCTGTGAATT	GGCTTGATGT	GGCTCAGCTA
3314	26812	23498	PRECISE	0	4	ATGGAACTTA	CACCAGTTGT	GCTACTTCAT	TGCTTCTTTC
26783	26816	33	PRECISE	0	608	GGCTTGTCTT	GTAGGCTTGA	CTTCATTGCT	TCTTTCAGAC
1516	26849	25333	PRECISE	0	5	TGGTTGCCAT	AACAAGTGTG	GCGTTCCATG	TGGTCATTCA
6131	26862	20731	PRECISE	0	5	AGAGAGCTTA	AAGTTACATT	TCATTCAATC	CAGAAACTAA
22387	26864	4477	PRECISE	0	4	TAGGACTTTT	CTATTAAAAT	ATTCAATCCA	GAAACTAACA
71	26865	26794	PRECISE	0	4	TTCTCTAAAC	GAACTTTAAA	TTCAATCCAG	AAACTAACAT
873	26870	25997	PRECISE	0	10	GCATTAAAGA	CCTTCTAGCA	TCCAGAAACT	AACATTCTTC
26161	26876	715	PRECISE	0	6	GGAGTTGTTA	ATCCAGTAAT	AACTAACATT	CTTCTCAACG
24000	26877	2877	PRECISE	0	4	CAAAACCAAG	CAAGAGGTCA	ACTAACATTC	TTCTCAACGT
1411	26899	25488	PRECISE	0	4	ACCTGAGCAT	AGTCTTGCCG	CACTCCATGG	CACTATTCTG
26272	26911	639	PRECISE	0	20	GAAGAGACAG	GTACGTTAAT	CTATTCTGAC	CAGACCGCTT
26494	26917	423	PRECISE	0	4	TTATATTAGT	TTTTCTGTTT	TGACCAGACC	GCTTCTAGAA
1172	26936	25764	PRECISE	0	7	ATTCGATCTG	TCTATCCAGT	AAGTGAACTC	GTAATCGGAG
11076	26949	15873	PRECISE	0	10	CTTTGTTCTT	TTTTTTGTAT	ATCGGAGCTG	TGATCCTTCG
4949	26949	22000	PRECISE	0	8	CTTCTTTCTT	TGAGAGAAGT	ATCGGAGCTG	TGATCCTTCG
2589	26959	24370	PRECISE	0	10	AAGCTGTTGA	AGCTCCATTG	TGATCCTTCG	TGGACATCTT
1485	26960	25475	PRECISE	0	8	TTGCCTTTGG	AGGCTGTGTG	GATCCTTCGT	GGACATCTTC
730	26962	26232	PRECISE	0	4	TCCTTATGAA	GATTTTCAAG	TCCTTCGTGG	ACATCTTCGT
8231	26971	18740	PRECISE	0	8	GAATGTCTTA	AATTGTCACA	GACATCTTCG	TATTGCTGGA
26939	26975	36	PRECISE	0	16	TGAACTCGTA	ATCGGAGCTG	TCTTCGTATT	GCTGGACACC
1037	27000	25963	PRECISE	0	4	TTTGAAATTA	AATTGGCAAA	GGACGCTGTG	ACATCAAGGA
2412	27015	24603	PRECISE	0	7	CAAAGGGATT	GTACAGAAAG	AAGGACCTGC	CTAAAGAAAT
1674	27016	25342	PRECISE	0	5	TTAAACTTAA	TGAAGAGATC	AGGACCTGCC	TAAAGAAATC
7284	27016	19732	PRECISE	0	5	TTTTCTATGT	ACTTGGATTG	AGGACCTGCC	TAAAGAAATC
1060	27021	25961	PRECISE	0	4	ATTTGACACC	TTCAATGGGG	CTGCCTAAAG	AAATCACTGT
22567	27030	4463	PRECISE	0	4	TACAAACTTG	TGCCCTTTTG	GAAATCACTG	TTGCTACATC
73	27041	26968	PRECISE	0	6156	CTCTAAACGA	ACTTTAAAAT	TGCTACATCA	CGAACGCTTT
1954	27116	25162	PRECISE	0	4	TGTTTTACAG	AAGGCCGCTA	ATACAGTCGC	TACAGGATTG
1434	27129	25695	PRECISE	0	10	ACCATAATGA	ATCTGGCTTG	AGGATTGGCA	ACTATAAATT
8340	27131	18791	PRECISE	0	5	GTGCTTGTAT	TGACTGTAGT	GATTGGCAAC	TATAAATTAA
26917	27132	215	PRECISE	0	6	TGACCAGACC	GCTTCTAGAA	ATTGGCAACT	ATAAATTAAA
25462	27133	1671	PRECISE	0	5	AAGGATGCTA	CTCCTTCAGA	TTGGCAACTA	TAAATTAAAC
7036	27136	20100	PRECISE	0	4	GTCTAATTTA	GGCATGCCTT	GCAACTATAA	ATTAAACACA
1399	27138	25739	PRECISE	0	6	TTCAGAAGTA	GGACCTGAGC	AACTATAAAT	TAAACACAGA
21784	27143	5359	PRECISE	0	5	TGGGACCAAT	GGTACTAAGA	TAAATTAAAC	ACAGACCATT
25717	27163	1446	PRECISE	0	5	CTCTATCTTT	ATGCTTTAGT	CCAGTAGCAG	TGACAATATT
1105	27178	26073	PRECISE	0	6	AAATTCCATA	ATCAAGACTA	ATATTGCTTT	GCTTGTACAG
5238	27186	21948	PRECISE	0	9	AGTGGAAATA	CCCACAAGTT	TTGCTTGTAC	AGTAAGTGAC
829	27191	26362	PRECISE	0	5	TGTCGATAAC	AACTTCTGTG	TGTACAGTAA	GTGACAACAG
6701	27193	20492	PRECISE	0	5	AAGCCTTTTC	TTAACAAAGT	TACAGTAAGT	GACAACAGAT
25017	27202	2185	PRECISE	0	4	AGGAGGAGTT	AGATAAATAT	TGACAACAGA	TGTTTCATCT
2004	27213	25209	PRECISE	0	4	CACTGAGACT	CATTGATGCT	GTTTCATCTC	GTTGACTTTC
3112	27221	24109	PRECISE	0	4	ATATGAGTAT	GGTACTGAAG	TCGTTGACTT	TCAGGTTACT
5319	27226	21907	PRECISE	0	4	CACTCCAACA	AATAGAGTTG	GACTTTCAGG	TTACTATAGC
27228	27263	35	PRECISE	0	18	CTTTCAGGTT	ACTATAGCAG	TTATGAGGAC	TTTTAAAGTT
18133	27266	9133	PRECISE	0	4	GTTGACACTA	AATTCAAAAC	TGAGGACTTT	TAAAGTTTCC
1600	27279	25679	PRECISE	0	8	TTCCGAAGGT	CTTAATGACA	AGTTTCCATT	TGGAATCTTG
46	27281	27235	PRECISE	0	4	CAACTTTCGA	TCTCTTGTAG	TTTCCATTTG	GAATCTTGAT
1188	27264	26076	PRECISE	0	26	CAGTTGCGTC	ACCAAATGAA	TATGAGGACT	TTTAAAGTTT
1819	27282	25463	PRECISE	0	4	AGCTAAAAAA	GGTGCCTGGA	TTCCATTTGG	AATCTTGATT
21659	27282	5623	PRECISE	0	6	AATTCTTTCA	CACGTGGTGT	TTCCATTTGG	AATCTTGATT
1065	27282	26217	PRECISE	0	8	ACACCTTCAA	TGGGGAATGT	TTCCATTTGG	AATCTTGATT
861	27284	26423	PRECISE	0	6	ACCCTCTTGA	GTGCATTAAA	CCATTTGGAA	TCTTGATTAC
25652	27289	1637	PRECISE	0	7	TGTTGTTGTT	TGTAACAGTT	TGGAATCTTG	ATTACATCAT
1370	27310	25940	PRECISE	0	6	GTTAAAATTT	ATTGTCCAGC	AACCTCATAA	TTAAAAATTT
2406	27312	24906	PRECISE	0	5	CGCACTCAAA	GGGATTGTAC	CCTCATAATT	AAAAATTTAT
22615	27317	4702	PRECISE	0	4	ATCTGTTTAT	GCTTGGAACA	TAATTAAAAA	TTTATCTAAG
8305	27317	19012	PRECISE	0	12	TAACAAAGTT	GAAAACATGA	TAATTAAAAA	TTTATCTAAG
1567	27319	25752	PRECISE	0	5	AGGTTGTAAC	CATACAGGTG	ATTAAAAATT	TATCTAAGTC
1235	27326	26091	PRECISE	0	22	ATGAAGTGTG	ATCATTGTGG	ATTTATCTAA	GTCACTAACT
3915	27331	23416	PRECISE	0	4	TTATAACTGA	AAGTAAACCT	TCTAAGTCAC	TAACTGAGAA
2254	27351	25097	PRECISE	0	15	CGGTGGACAA	ATTGTCACCT	TAAATATTCT	CAATTAGATG
870	27352	26482	PRECISE	0	4	AGTGCATTAA	AGACCTTCTA	AAATATTCTC	AATTAGATGA
12740	27358	14618	PRECISE	0	4	GCCGGTACTA	CACAAACTGC	TCTCAATTAG	ATGAAGAGCA
27229	27361	132	PRECISE	0	4	TTTCAGGTTA	CTATAGCAGA	CAATTAGATG	AAGAGCAACC
8600	27363	18763	PRECISE	0	4	GTTACACTTG	TGTTCCTTTT	ATTAGATGAA	GAGCAACCAA
2164	27359	25195	PRECISE	0	7	GCTTGAAGAG	AAGTTTAAGG	CTCAATTAGA	TGAAGAGCAA
3828	27365	23537	PRECISE	0	4	AACTTGTTTC	AAGCTTTTTG	TAGATGAAGA	GCAACCAATG
25622	27380	1758	PRECISE	0	4	CCAAGGGTGT	TCACTTTGTT	CAATGGAGAT	TGATTAAACG
27246	27382	136	PRECISE	0	5	AGAGATATTA	CTAATTATTA	ATGGAGATTG	ATTAAACGAA
27194	27384	190	PRECISE	0	5	ACAGTAAGTG	ACAACAGATG	GGAGATTGAT	TAAACGAACA
4840	27384	22544	PRECISE	0	5	ACTAGGTATA	GAATTTCTTA	GGAGATTGAT	TAAACGAACA
26341	27386	1045	PRECISE	0	6	ACACTAGCCA	TCCTTACTGC	AGATTGATTA	AACGAACATG
4633	27388	22755	PRECISE	0	4	AACACATGGC	TTAAATTTGG	ATTGATTAAA	CGAACATGAA
300	27385	27085	PRECISE	0	21	ACGAGAAAAC	ACACGTCCAA	GAGATTGATT	AAACGAACAT
25459	27398	1939	PRECISE	0	5	ATCAAGGATG	CTACTCCTTC	CGAACATGAA	AATTATTCTT
1152	27399	26247	PRECISE	0	4	TTGATGGCTT	TATGGGTAGA	GAACATGAAA	ATTATTCTTT
7320	27400	20080	PRECISE	0	4	TGTTTTTCAG	CTATTTTGCA	AACATGAAAA	TTATTCTTTT
2483	27402	24919	PRECISE	0	5	AAAGAAATTA	TCTTCTTAGA	CATGAAAATT	ATTCTTTTCT
75	27384	27309	PRECISE	0	16389	CTAAACGAAC	TTTAAAATCT	GGAGATTGAT	TAAACGAACA
26821	27403	582	PRECISE	0	8	TTGCTTCTTT	CAGACTGTTT	ATGAAAATTA	TTCTTTTCTT
2349	27431	25082	PRECISE	0	6	CTATCATTAT	TGGTGGAGCT	TAACACTCGC	TACTTGTGAG
1096	27463	26367	PRECISE	0	6	ATTTCCCTTA	AATTCCATAA	CAAGAGTGTG	TTAGAGGTAC
27385	27463	78	PRECISE	0	6	GAGATTGATT	AAACGAACAT	CAAGAGTGTG	TTAGAGGTAC
26669	27463	794	PRECISE	0	5	GTATATAATT	AAGTTAATTT	CAAGAGTGTG	TTAGAGGTAC
2827	27474	24647	PRECISE	0	9	AGTACTTAAT	GAGAAGTGCT	TAGAGGTACA	ACAGTACTTT
3386	27478	24092	PRECISE	0	4	GTATACATTA	AAAATGCAGA	GGTACAACAG	TACTTTTAAA
6942	27483	20541	PRECISE	0	6	TTTCTAAACT	GATAAATATT	AACAGTACTT	TTAAAAGAAC
26285	27489	1204	PRECISE	0	5	CGTTAATAGT	TAATAGCGTA	ACTTTTAAAA	GAACCTTGCT
70	27483	27413	PRECISE	0	55	GTTCTCTAAA	CGAACTTTAA	AACAGTACTT	TTAAAAGAAC
5523	27494	21971	PRECISE	0	5	TGGTGTGTAA	AACTTGTGGA	TAAAAGAACC	TTGCTCTTCT
1899	27494	25595	PRECISE	0	5	GTGTTGTACG	ATCAATTTTC	TAAAAGAACC	TTGCTCTTCT
7362	27495	20133	PRECISE	0	4	GGCTTATGTG	GTTAATAATT	AAAAGAACCT	TGCTCTTCTG
4119	27506	23387	PRECISE	0	5	ATGCTCCATA	TATAGTGGGT	GCTCTTCTGG	AACATACGAG
1313	27506	26193	PRECISE	0	11	GAGAATTTGA	CTAAAGAAGG	GCTCTTCTGG	AACATACGAG
26736	27506	770	PRECISE	0	8	GCTGTTTACA	GAATAAATTG	GCTCTTCTGG	AACATACGAG
723	27508	26785	PRECISE	0	4	GCACTGATCC	TTATGAAGAT	TCTTCTGGAA	CATACGAGGG
3762	27508	23746	PRECISE	0	6	GAGTTTGTGT	AGATACTGTT	TCTTCTGGAA	CATACGAGGG
2090	27509	25419	PRECISE	0	4	GTTCAGTTGA	CTTCGCAGTG	CTTCTGGAAC	ATACGAGGGC
518	27510	26992	PRECISE	0	6	GGTCATGTTA	TGGTTGAGCT	TTCTGGAACA	TACGAGGGCA
5552	27510	21958	PRECISE	0	6	ACAACCCTTA	AGGGTGTAGA	TTCTGGAACA	TACGAGGGCA
1582	27508	25926	PRECISE	0	7	AGGTGTTGTT	GGAGAAGGTT	TCTTCTGGAA	CATACGAGGG
7494	27521	20027	PRECISE	0	6	CAACTTGTAT	GATGTGTTAC	ACGAGGGCAA	TTCACCATTT
27103	27523	420	PRECISE	0	4	CAGGTTTTGC	TGCATACAGT	GAGGGCAATT	CACCATTTCA
27237	27523	286	PRECISE	0	7	TACTATAGCA	GAGATATTAC	GAGGGCAATT	CACCATTTCA
1054	27527	26473	PRECISE	0	6	AAAGAAATTT	GACACCTTCA	GCAATTCACC	ATTTCATCCT
6945	27530	20585	PRECISE	0	7	CTAAACTGAT	AAATATTATA	ATTCACCATT	TCATCCTCTA
1606	27530	25924	PRECISE	0	14	AGGTCTTAAT	GACAACCTTC	ATTCACCATT	TCATCCTCTA
10630	27546	16916	PRECISE	0	4	AACAGCACAA	GCAGCTGGTA	TCTAGCTGAT	AACAAATTTG
25703	27548	1845	PRECISE	0	5	TTGAAGCCCC	TTTTCTCTAT	TAGCTGATAA	CAAATTTGCA
27405	27551	146	PRECISE	0	5	GAAAATTATT	CTTTTCTTGG	CTGATAACAA	ATTTGCACTG
27436	27552	116	PRECISE	0	6	CTCGCTACTT	GTGAGCTTTA	TGATAACAAA	TTTGCACTGA
4715	27549	22834	PRECISE	0	11	GATGCTGTTA	CAGCGTATAA	AGCTGATAAC	AAATTTGCAC
26405	27560	1155	PRECISE	0	4	TTGTAAAACC	TTCTTTTTAC	AATTTGCACT	GACTTGCTTT
26521	27574	1053	PRECISE	0	4	TAATTTTAGC	CATGGCAGAT	TGCTTTAGCA	CTCAATTTGC
921	27574	26653	PRECISE	0	6	CCGAACAACT	GGACTTTATT	TGCTTTAGCA	CTCAATTTGC
5781	27575	21794	PRECISE	0	4	ATAAACATAT	AACTTCTAAA	GCTTTAGCAC	TCAATTTGCT
3213	27577	24364	PRECISE	0	5	TAGATGATGA	TAGTCAACAA	TTTAGCACTC	AATTTGCTTT
4495	27577	23082	PRECISE	0	7	GGGTATTAAA	ATACAAGAGG	TTTAGCACTC	AATTTGCTTT
2812	27578	24766	PRECISE	0	15	TGAAAGGATT	GATAAAGTAC	TTAGCACTCA	ATTTGCTTTT
1851	27581	25730	PRECISE	0	8	AGAAATCAAT	ACTGAGTCCT	GCACTCAATT	TGCTTTTGCT
7580	27581	20001	PRECISE	0	8	GTCTATGCTA	ATGGAGGTAA	GCACTCAATT	TGCTTTTGCT
4639	27581	22942	PRECISE	0	4	TGGCTTAAAT	TTGGAAGAAG	GCACTCAATT	TGCTTTTGCT
4057	27581	23524	PRECISE	0	11	CAATCTTCAT	CCAGATTCTG	GCACTCAATT	TGCTTTTGCT
24679	27607	2928	PRECISE	0	4	ATCAAAAAGA	GTTGATTTTT	GACGGCGTAA	AACACGTCTA
6966	27617	20651	PRECISE	0	4	TTTGGTTTTT	ACTATTAAGT	AACACGTCTA	TCAGTTACGT
3407	27617	24210	PRECISE	0	4	ATTGTGGAAG	AAGCTAAAAA	AACACGTCTA	TCAGTTACGT
8707	27620	18913	PRECISE	0	4	TATTGATGGT	GGTGTCACTC	ACGTCTATCA	GTTACGTGCC
2695	27622	24927	PRECISE	0	7	GGTAACAAAC	AATACCTTCA	GTCTATCAGT	TACGTGCCAG
3956	27623	23667	PRECISE	0	7	GATGATAAGA	AAATCAAAGC	TCTATCAGTT	ACGTGCCAGA
6516	27625	21109	PRECISE	0	8	ATAATAGTTT	AAAAATTACA	TATCAGTTAC	GTGCCAGATC
3237	27629	24392	PRECISE	0	4	TTGGTCAACA	AGACGGCAGT	AGTTACGTGC	CAGATCAGTT
4676	27630	22954	PRECISE	0	5	TCTCTCAAAG	TGCCAGCTAC	GTTACGTGCC	AGATCAGTTT
26694	27643	949	PRECISE	0	6	TGGCTGTTAT	GGCCAGTAAC	TCAGTTTCAC	CTAAACTGTT
21651	27673	6022	PRECISE	0	6	CATACACTAA	TTCTTTCACA	GAGGAAGTTC	AAGAACTTTA
4793	27680	22887	PRECISE	0	5	CTTGCTGGTT	CCTATAAAGA	TTCAAGAACT	TTACTCTCCA
4245	27682	23437	PRECISE	0	4	ATTATATAAC	CACTTACCCG	CAAGAACTTT	ACTCTCCAAT
79	27673	27594	PRECISE	0	121	ACGAACTTTA	AAATCTGTGT	GAGGAAGTTC	AAGAACTTTA
1630	27685	26055	PRECISE	0	5	AATACTCCAA	AAAGAGAAAG	GAACTTTACT	CTCCAATTTT
27232	27689	457	PRECISE	0	5	CAGGTTACTA	TAGCAGAGAT	TTTACTCTCC	AATTTTTCTT
2562	27690	25128	PRECISE	0	5	TACAACCATT	AGAACAACCT	TTACTCTCCA	ATTTTTCTTA
943	27694	26751	PRECISE	0	4	CACTAAGAGG	GGTGTATACT	TCTCCAATTT	TTCTTATTGT
26935	27698	763	PRECISE	0	6	AAAGTGAACT	CGTAATCGGA	CAATTTTTCT	TATTGTTGCG
1002	27699	26697	PRECISE	0	4	AACGTTCTGA	AAAGAGCTAT	AATTTTTCTT	ATTGTTGCGG
2928	27699	24771	PRECISE	0	5	CAGTATCTGA	ATTACTTACA	AATTTTTCTT	ATTGTTGCGG
27530	27699	169	PRECISE	0	13	ATTCACCATT	TCATCCTCTA	AATTTTTCTT	ATTGTTGCGG
3096	27708	24612	PRECISE	0	6	TTGAGCCATC	AACTCAATAT	TATTGTTGCG	GCAATAGTGT
1616	27731	26115	PRECISE	0	4	GACAACCTTC	TTGAAATACT	TAACACTTTG	CTTCACACTC
4055	27734	23679	PRECISE	0	4	GGCAATCTTC	ATCCAGATTC	CACTTTGCTT	CACACTCAAA
2826	27742	24916	PRECISE	0	4	AAGTACTTAA	TGAGAAGTGC	TTCACACTCA	AAAGAAAGAC
5229	27754	22525	PRECISE	0	4	ACACTAAAAA	GTGGAAATAC	AGAAAGACAG	AATGATTGAA
27391	27749	358	PRECISE	0	8	GATTAAACGA	ACATGAAAAT	TCAAAAGAAA	GACAGAATGA
4904	27760	22856	PRECISE	0	5	TTCCACCTAG	ATGGTGAAGT	ACAGAATGAT	TGAACTTTCA
27367	27761	394	PRECISE	0	5	GATGAAGAGC	AACCAATGGA	CAGAATGATT	GAACTTTCAT
27548	27762	214	PRECISE	0	6	TAGCTGATAA	CAAATTTGCA	AGAATGATTG	AACTTTCATT
20722	27763	7041	PRECISE	0	5	AGAATGCTAT	TAGAAAAGTG	GAATGATTGA	ACTTTCATTA
27525	27766	241	PRECISE	0	15	GGGCAATTCA	CCATTTCATC	TGATTGAACT	TTCATTAATT
3649	27768	24119	PRECISE	0	6	TGAAGACATT	CAACTTCTTA	ATTGAACTTT	CATTAATTGA
26492	27769	1277	PRECISE	0	4	TATTATATTA	GTTTTTCTGT	TTGAACTTTC	ATTAATTGAC
1042	27772	26730	PRECISE	0	9	AATTAAATTG	GCAAAGAAAT	AACTTTCATT	AATTGACTTC
1988	27768	25780	PRECISE	0	12	GGAATTTCAC	AGTATTCACT	ATTGAACTTT	CATTAATTGA
78	27761	27683	PRECISE	0	1507	AACGAACTTT	AAAATCTGTG	CAGAATGATT	GAACTTTCAT
26493	27794	1301	PRECISE	0	4	ATTATATTAG	TTTTTCTGTT	TTTGTGCTTT	TTAGCCTTTC
76	27794	27718	PRECISE	0	47	TAAACGAACT	TTAAAATCTG	TTTGTGCTTT	TTAGCCTTTC
1908	27836	25928	PRECISE	0	13	GATCAATTTT	CTCCCGCACT	GCTTATTATC	TTTTGGTTCT
1781	27837	26056	PRECISE	0	4	GTTGAATCCT	GTGGTAATTT	CTTATTATCT	TTTGGTTCTC
1453	27849	26396	PRECISE	0	13	GAAAACCATT	CTTCGTAAGG	TGGTTCTCAC	TTGAACTGCA
3347	27871	24524	PRECISE	0	5	GTGAATAGTT	TTAGTGGTTA	ATCATAATGA	AACTTGTCAC
27765	27886	121	PRECISE	0	15	ATGATTGAAC	TTTCATTAAT	GTCACGCCTA	AACGAACATG
3669	27897	24228	PRECISE	0	4	AGAGTGCTTA	TGAAAATTTT	ACGAACATGA	AATTTCTTGT
75	27883	27808	PRECISE	0	9955	CTAAACGAAC	TTTAAAATCT	CTTGTCACGC	CTAAACGAAC
3333	27901	24568	PRECISE	0	4	TTCAGACTAT	TGAAGTGAAT	ACATGAAATT	TCTTGTTTTC
6959	27937	20978	PRECISE	0	9	ATTATAATTT	GGTTTTTACT	CTGTAGCTGC	ATTTCACCAA
7443	27938	20495	PRECISE	0	5	TTTATTATGT	ATGGAAAAGT	TGTAGCTGCA	TTTCACCAAG
1949	27938	25989	PRECISE	0	7	GTGCGTGTTT	TACAGAAGGC	TGTAGCTGCA	TTTCACCAAG
1174	27940	26766	PRECISE	0	11	TCGATCTGTC	TATCCAGTTG	TAGCTGCATT	TCACCAAGAA
25062	27944	2882	PRECISE	0	4	TTGATTTAGG	TGACATCTCT	TGCATTTCAC	CAAGAATGTA
1317	27944	26627	PRECISE	0	6	ATTTGACTAA	AGAAGGTGCC	TGCATTTCAC	CAAGAATGTA
2482	27965	25483	PRECISE	0	6	AAAAGAAATT	ATCTTCTTAG	TTTACAGTCA	TGTACTCAAC
27827	27964	137	PRECISE	0	21	TTTAATTATG	CTTATTATCT	GTTTACAGTC	ATGTACTCAA
27913	27970	57	PRECISE	0	8	TTGTTTTCTT	AGGAATCATC	AGTCATGTAC	TCAACATCAA
1809	27978	26169	PRECISE	0	4	CAAAAGGAAA	AGCTAAAAAA	ACTCAACATC	AACCATATGT
13929	27987	14058	PRECISE	0	6	GGACTGGTAT	GATTTTGTAG	CAACCATATG	TAGTTGATGA
6746	27999	21253	PRECISE	0	6	ACACGGTGTT	TAAACCGTGT	GTTGATGACC	CGTGTCCTAT
4849	28027	23178	PRECISE	0	4	AGAATTTCTT	AAGAGAGGTG	ATTCTAAATG	GTATATTAGA
2366	28028	25662	PRECISE	0	4	GCTAAACTTA	AAGCCTTGAA	TTCTAAATGG	TATATTAGAG
850	28028	27178	PRECISE	0	9	CCCTGATGGC	TACCCTCTTG	TTCTAAATGG	TATATTAGAG
6810	28032	21222	PRECISE	0	7	TGTGTACTTT	TACTAGAAGT	AAATGGTATA	TTAGAGTAGG
1715	28032	26317	PRECISE	0	8	TCTGCTTCCA	CAAGTGCTTT	AAATGGTATA	TTAGAGTAGG
3192	28041	24849	PRECISE	0	4	AAGAGCAAGA	AGAAGATTGG	ATTAGAGTAG	GAGCTAGAAA
2483	28041	25558	PRECISE	0	7	AAAGAAATTA	TCTTCTTAGA	ATTAGAGTAG	GAGCTAGAAA
1125	28027	26902	PRECISE	0	12	TTCAACCAAG	GGTTGAAAAG	ATTCTAAATG	GTATATTAGA
7620	28063	20443	PRECISE	0	5	ATTGGAATTG	TGTTAATTGT	CAGCACCTTT	AATTGAATTG
933	28064	27131	PRECISE	0	4	ACTTTATTGA	CACTAAGAGG	AGCACCTTTA	ATTGAATTGT
17336	28086	10750	PRECISE	0	4	CTGAGACGAC	AGCAGATATA	GTGGATGAGG	CTGGTTCTAA
3917	28094	24177	PRECISE	0	8	ATAACTGAAA	GTAAACCTTC	GGCTGGTTCT	AAATCACCCA
5697	28098	22401	PRECISE	0	4	CAGCACCACC	TGCTCAGTAT	GGTTCTAAAT	CACCCATTCA
1334	28109	26775	PRECISE	0	6	GCCACTACTT	GTGGTTACTT	ACCCATTCAG	TACATCGATA
28071	28132	61	PRECISE	0	16	TTAATTGAAT	TGTGCGTGGA	GTAATTATAC	AGTTTCCTGT
7199	28142	20943	PRECISE	0	7	ATTACCATTT	CATCTTTTAA	AGTTTCCTGT	TTACCTTTTA
21992	28144	6152	PRECISE	0	7	TTGGGTGTTT	ATTACCACAA	TTTCCTGTTT	ACCTTTTACA
28004	28150	146	PRECISE	0	11	TGACCCGTGT	CCTATTCACT	GTTTACCTTT	TACAATTAAT
1321	28151	26830	PRECISE	0	11	GACTAAAGAA	GGTGCCACTA	TTTACCTTTT	ACAATTAATT
2739	28155	25416	PRECISE	0	9	AGGTTACTTT	TGGTGATGAC	CCTTTTACAA	TTAATTGCCA
14746	28156	13410	PRECISE	0	5	AGTTCTGTTG	AATTAAAACA	CTTTTACAAT	TAATTGCCAG
1030	28144	27114	PRECISE	0	7	GACACCTTTT	GAAATTAAAT	TTTCCTGTTT	ACCTTTTACA
751	28163	27412	PRECISE	0	12	AAACTGGAAC	ACTAAACATA	AATTAATTGC	CAGGAACCTA
28027	28172	145	PRECISE	0	12	ATTCTAAATG	GTATATTAGA	CCAGGAACCT	AAATTGGGTA
931	28180	27249	PRECISE	0	13	GGACTTTATT	GACACTAAGA	CTAAATTGGG	TAGTCTTGTA
732	28205	27473	PRECISE	0	6	CTTATGAAGA	TTTTCAAGAA	TTGTTCGTTC	TATGAAGACT
6274	28216	21942	PRECISE	0	4	AGCCACGTAT	AAACCAAATA	ATGAAGACTT	TTTAGAGTAT
750	28218	27468	PRECISE	0	10	AAAACTGGAA	CACTAAACAT	GAAGACTTTT	TAGAGTATCA
1084	28242	27158	PRECISE	0	5	TCCAAATTTT	GTATTTCCCT	GTTCGTGTTG	TTTTAGATTT
28122	28247	125	PRECISE	0	33	ATCGATATCG	GTAATTATAC	TGTTGTTTTA	GATTTCATCT
28219	28249	30	PRECISE	0	4	AAGACTTTTT	AGAGTATCAT	TTGTTTTAGA	TTTCATCTAA
905	28248	27343	PRECISE	0	7	GCTTCATGCA	CTTTGTCCGA	GTTGTTTTAG	ATTTCATCTA
6966	28254	21288	PRECISE	0	4	TTTGGTTTTT	ACTATTAAGT	TTAGATTTCA	TCTAAACGAA
1539	28254	26715	PRECISE	0	5	ATTGGGTTCC	ACGTGCTAGC	TTAGATTTCA	TCTAAACGAA
2524	28254	25730	PRECISE	0	6	AGTGTTAACA	GAGGAAGTTG	TTAGATTTCA	TCTAAACGAA
6606	28254	21648	PRECISE	0	4	ATGAATTATC	TAGAGTATTA	TTAGATTTCA	TCTAAACGAA
1718	28254	26536	PRECISE	0	14	GCTTCCACAA	GTGCTTTTGT	TTAGATTTCA	TCTAAACGAA
1318	28254	26936	PRECISE	0	13	TTTGACTAAA	GAAGGTGCCA	TTAGATTTCA	TCTAAACGAA
752	28252	27500	PRECISE	0	53	AACTGGAACA	CTAAACATAG	TTTTAGATTT	CATCTAAACG
1029	28255	27226	PRECISE	0	31	AGACACCTTT	TGAAATTAAA	TAGATTTCAT	CTAAACGAAC
3752	28256	24504	PRECISE	0	7	CATTCTTTAA	GAGTTTGTGT	AGATTTCATC	TAAACGAACA
1342	28254	26912	PRECISE	0	14	TTGTGGTTAC	TTACCCCAAA	TTAGATTTCA	TCTAAACGAA
329	28256	27927	PRECISE	0	18	CCTGTTTTAC	AGGTTCGCGA	AGATTTCATC	TAAACGAACA
2380	28258	25878	PRECISE	0	9	CTTGAATTTA	GGTGAAACAT	ATTTCATCTA	AACGAACAAA
1854	28255	26401	PRECISE	0	9	AATCAATACT	GAGTCCTCTT	TAGATTTCAT	CTAAACGAAC
990	28258	27268	PRECISE	0	20	CTTGGTACAC	GGAACGTTCT	ATTTCATCTA	AACGAACAAA
774	28259	27485	PRECISE	0	30	GTGGTGTTAC	CCGTGAACTC	TTTCATCTAA	ACGAACAAAC
2874	28261	25387	PRECISE	0	8	AAGTAAATGA	GTTCGCCTGT	TCATCTAAAC	GAACAAACTA
1972	28256	26284	PRECISE	0	9	TATAACAATA	CTAGATGGAA	AGATTTCATC	TAAACGAACA
642	28256	27614	PRECISE	0	20	TTCGTAAGAA	CGGTAATAAA	AGATTTCATC	TAAACGAACA
1194	28262	27068	PRECISE	0	4	CGTCACCAAA	TGAATGCAAC	CATCTAAACG	AACAAACTAA
1118	28254	27136	PRECISE	0	48	AAGACTATTC	AACCAAGGGT	TTAGATTTCA	TCTAAACGAA
2939	28263	25324	PRECISE	0	4	TTACTTACAC	CACTGGGCAT	ATCTAAACGA	ACAAACTAAA
301	28259	27958	PRECISE	0	315	CGAGAAAACA	CACGTCCAAC	TTTCATCTAA	ACGAACAAAC
347	28260	27913	PRECISE	0	8	GACGTGCTCG	TACGTGGCTT	TTCATCTAAA	CGAACAAACT
22706	28268	5562	PRECISE	0	4	TGTTATGGAG	TGTCTCCTAC	AACGAACAAA	CTAAAATGTC
1816	28255	26439	PRECISE	0	9	AAAAGCTAAA	AAAGGTGCCT	TAGATTTCAT	CTAAACGAAC
6892	28271	21379	PRECISE	0	4	CGGTAAATTT	TGTCTAGAGG	GAACAAACTA	AAATGTCTGA
934	28261	27327	PRECISE	0	10	CTTTATTGAC	ACTAAGAGGG	TCATCTAAAC	GAACAAACTA
404	28263	27859	PRECISE	0	24	CAACATCTTA	AAGATGGCAC	ATCTAAACGA	ACAAACTAAA
75	28254	28179	PRECISE	0	163887	CTAAACGAAC	TTTAAAATCT	TTAGATTTCA	TCTAAACGAA
831	28262	27431	PRECISE	0	74	TCGATAACAA	CTTCTGTGGC	CATCTAAACG	AACAAACTAA
1789	28281	26492	PRECISE	0	6	CTGTGGTAAT	TTTAAAGTTA	AAATGTCTGA	TAATGGACCC
813	28282	27469	PRECISE	0	8	GGGCATACAC	TCGCTATGTC	AATGTCTGAT	AATGGACCCC
2540	28289	25749	PRECISE	0	11	GTTGTCTTGA	AAACTGGTGA	GATAATGGAC	CCCAAAATCA
8011	28289	20278	PRECISE	0	5	TGTTGGTGAT	AGTGCGGAAG	GATAATGGAC	CCCAAAATCA
2006	28296	26290	PRECISE	0	4	CTGAGACTCA	TTGATGCTAT	GACCCCAAAA	TCAGCGAAAT
7628	28298	20670	PRECISE	0	7	TGTGTTAATT	GTGATACATT	CCCCAAAATC	AGCGAAATGC
70	28282	28212	PRECISE	0	51	GTTCTCTAAA	CGAACTTTAA	AATGTCTGAT	AATGGACCCC
1217	28303	27086	PRECISE	0	10	ATGTGCCTTT	CAACTCTCAT	AAATCAGCGA	AATGCACCCC
1722	28305	26583	PRECISE	0	4	CCACAAGTGC	TTTTGTGGAA	ATCAGCGAAA	TGCACCCCGC
4595	28306	23711	PRECISE	0	5	CTAAATGAAA	CTCTTGTTAC	TCAGCGAAAT	GCACCCCGCA
1769	28307	26538	PRECISE	0	14	TTCAAACAAA	TTGTTGAATC	CAGCGAAATG	CACCCCGCAT
844	28314	27470	PRECISE	0	7	CTGTGGCCCT	GATGGCTACC	ATGCACCCCG	CATTACGTTT
1411	28314	26903	PRECISE	0	4	ACCTGAGCAT	AGTCTTGCCG	ATGCACCCCG	CATTACGTTT
733	28307	27574	PRECISE	0	41	TTATGAAGAT	TTTCAAGAAA	CAGCGAAATG	CACCCCGCAT
3258	28318	25060	PRECISE	0	5	AGGACAATCA	GACAACTACT	ACCCCGCATT	ACGTTTGGTG
1105	28307	27202	PRECISE	0	12	AAATTCCATA	ATCAAGACTA	CAGCGAAATG	CACCCCGCAT
28291	28326	35	PRECISE	0	8	TAATGGACCC	CAAAATCAGC	TTACGTTTGG	TGGACCCTCA
513	28333	27820	PRECISE	0	8	CTCATGGTCA	TGTTATGGTT	TGGTGGACCC	TCAGATTCAA
3962	28334	24372	PRECISE	0	4	AAGAAAATCA	AAGCTTGTGT	GGTGGACCCT	CAGATTCAAC
1011	28317	27306	PRECISE	0	12	AAAAGAGCTA	TGAATTGCAG	CACCCCGCAT	TACGTTTGGT
873	28335	27462	PRECISE	0	8	GCATTAAAGA	CCTTCTAGCA	GTGGACCCTC	AGATTCAACT
3720	28336	24616	PRECISE	0	9	TATCAGCTGG	TATTTTTGGT	TGGACCCTCA	GATTCAACTG
6040	28338	22298	PRECISE	0	4	CGCAAGCTTC	GATAATTTTA	GACCCTCAGA	TTCAACTGGC
778	28339	27561	PRECISE	0	5	TGTTACCCGT	GAACTCATGC	ACCCTCAGAT	TCAACTGGCA
3100	28339	25239	PRECISE	0	8	GCCATCAACT	CAATATGAGT	ACCCTCAGAT	TCAACTGGCA
6627	28340	21713	PRECISE	0	4	GTTTGAAAAC	CCTTGCTACT	CCCTCAGATT	CAACTGGCAG
1355	28326	26971	PRECISE	0	24	CCCCAAAATG	CTGTTGTTAA	TTACGTTTGG	TGGACCCTCA
1036	28337	27301	PRECISE	0	53	TTTTGAAATT	AAATTGGCAA	GGACCCTCAG	ATTCAACTGG
1062	28361	27299	PRECISE	0	6	TTGACACCTT	CAATGGGGAA	AACCAGAATG	GAGAACGCAG
795	28361	27566	PRECISE	0	8	TGCGTGAGCT	TAACGGAGGG	AACCAGAATG	GAGAACGCAG
869	28361	27492	PRECISE	0	5	GAGTGCATTA	AAGACCTTCT	AACCAGAATG	GAGAACGCAG
2386	28363	25977	PRECISE	0	4	TTTAGGTGAA	ACATTTGTCA	CCAGAATGGA	GAACGCAGTG
685	28365	27680	PRECISE	0	6	CGCCGATCTA	AAGTCATTTG	AGAATGGAGA	ACGCAGTGGG
2755	28366	25611	PRECISE	0	9	TGACACTGTG	ATAGAAGTGC	GAATGGAGAA	CGCAGTGGGG
4067	28379	24312	PRECISE	0	11	CCAGATTCTG	CCACTCTTGT	AGTGGGGCGC	GATCAAAACA
834	28381	27547	PRECISE	0	24	ATAACAACTT	CTGTGGCCCT	TGGGGCGCGA	TCAAAACAAC
1332	28384	27052	PRECISE	0	4	GTGCCACTAC	TTGTGGTTAC	GGCGCGATCA	AAACAACGTC
72	28388	28316	PRECISE	0	7	TCTCTAAACG	AACTTTAAAA	CGATCAAAAC	AACGTCGGCC
374	28401	28027	PRECISE	0	6	TCCGTGGAGG	AGGTCTTATC	GTCGGCCCCA	AGGTTTACCC
21967	28404	6437	PRECISE	0	4	ATTTCAATTT	TGTAATGATC	GGCCCCAAGG	TTTACCCAAT
9477	28404	18927	PRECISE	0	4	GAAGAGCTTT	TGGTGAATAC	GGCCCCAAGG	TTTACCCAAT
3360	28404	25044	PRECISE	0	21	GTGGTTATTT	AAAACTTACT	GGCCCCAAGG	TTTACCCAAT
3386	28405	25019	PRECISE	0	5	GTATACATTA	AAAATGCAGA	GCCCCAAGGT	TTACCCAATA
2925	28402	25477	PRECISE	0	12	AACCAGTATC	TGAATTACTT	TCGGCCCCAA	GGTTTACCCA
4121	28406	24285	PRECISE	0	6	GCTCCATATA	TAGTGGGTGA	CCCCAAGGTT	TACCCAATAA
1001	28397	27396	PRECISE	0	17	GAACGTTCTG	AAAAGAGCTA	CAACGTCGGC	CCCAAGGTTT
1350	28405	27055	PRECISE	0	10	ACTTACCCCA	AAATGCTGTT	GCCCCAAGGT	TTACCCAATA
1073	28411	27338	PRECISE	0	8	AATGGGGAAT	GTCCAAATTT	AGGTTTACCC	AATAATACTG
845	28406	27561	PRECISE	0	20	TGTGGCCCTG	ATGGCTACCC	CCCCAAGGTT	TACCCAATAA
2681	28413	25732	PRECISE	0	4	GCACCTAATA	TGATGGTAAC	GTTTACCCAA	TAATACTGCG
4369	28413	24044	PRECISE	0	9	AGAAATTCTT	GGAACTGTTT	GTTTACCCAA	TAATACTGCG
1675	28413	26738	PRECISE	0	8	TAAACTTAAT	GAAGAGATCG	GTTTACCCAA	TAATACTGCG
2337	28414	26077	PRECISE	0	10	TGTGTGCTGA	CTCTATCATT	TTTACCCAAT	AATACTGCGT
1310	28405	27095	PRECISE	0	10	ACTGAGAATT	TGACTAAAGA	GCCCCAAGGT	TTACCCAATA
1271	28415	27144	PRECISE	0	6	ACGGGCGATT	TTGTTAAAGC	TTACCCAATA	ATACTGCGTC
2069	28415	26346	PRECISE	0	15	GCCTACATTA	CAGGTGGTGT	TTACCCAATA	ATACTGCGTC
828	28412	27584	PRECISE	0	27	ATGTCGATAA	CAACTTCTGT	GGTTTACCCA	ATAATACTGC
1217	28416	27199	PRECISE	0	18	ATGTGCCTTT	CAACTCTCAT	TACCCAATAA	TACTGCGTCT
1927	28407	26480	PRECISE	0	11	TCTTGAAACT	GCTCAAAATT	CCCAAGGTTT	ACCCAATAAT
1140	28404	27264	PRECISE	0	47	AAAAGAAAAA	GCTTGATGGC	GGCCCCAAGG	TTTACCCAAT
7536	28425	20889	PRECISE	0	6	TCGAATGTAC	AACTATTGTT	ATACTGCGTC	TTGGTTCACC
3681	28428	24747	PRECISE	0	21	AAAATTTTAA	TCAGCACGAA	CTGCGTCTTG	GTTCACCGCT
5102	28429	23327	PRECISE	0	8	CATAATTCAC	ATGAAGGTAA	TGCGTCTTGG	TTCACCGCTC
1926	28432	26506	PRECISE	0	7	CTCTTGAAAC	TGCTCAAAAT	GTCTTGGTTC	ACCGCTCTCA
28362	28427	65	PRECISE	0	231	ACCAGAATGG	AGAACGCAGT	ACTGCGTCTT	GGTTCACCGC
17703	28436	10733	PRECISE	0	4	TGCAATTAAC	AGGCCACAAA	TGGTTCACCG	CTCTCACTCA
1619	28423	26804	PRECISE	0	7	AACCTTCTTG	AAATACTCCA	TAATACTGCG	TCTTGGTTCA
750	28430	27680	PRECISE	0	60	AAAACTGGAA	CACTAAACAT	GCGTCTTGGT	TCACCGCTCT
318	28443	28125	PRECISE	0	4	AACTCAGTTT	GCCTGTTTTA	CCGCTCTCAC	TCAACATGGC
785	28441	27656	PRECISE	0	46	CGTGAACTCA	TGCGTGAGCT	CACCGCTCTC	ACTCAACATG
28300	28449	149	PRECISE	0	8	CCAAAATCAG	CGAAATGCAC	TCACTCAACA	TGGCAAGGAA
7204	28449	21245	PRECISE	0	4	CATTTCATCT	TTTAAATGGG	TCACTCAACA	TGGCAAGGAA
2630	28451	25821	PRECISE	0	6	AACGGGCTTA	TGTTGCTCGA	ACTCAACATG	GCAAGGAAGA
3210	28456	25246	PRECISE	0	6	GGTTAGATGA	TGATAGTCAA	ACATGGCAAG	GAAGACCTTA
2514	28458	25944	PRECISE	0	14	TTCCCACAGA	AGTGTTAACA	ATGGCAAGGA	AGACCTTAAA
7400	28458	21058	PRECISE	0	15	CCGATTTCAG	CTATGGTTAG	ATGGCAAGGA	AGACCTTAAA
1172	28459	27287	PRECISE	0	16	ATTCGATCTG	TCTATCCAGT	TGGCAAGGAA	GACCTTAAAT
4674	28460	23786	PRECISE	0	9	GATCTCTCAA	AGTGCCAGCT	GGCAAGGAAG	ACCTTAAATT
1263	28460	27197	PRECISE	0	7	CATGGCAGAC	GGGCGATTTT	GGCAAGGAAG	ACCTTAAATT
586	28461	27875	PRECISE	0	16	TGGTGTCCTT	GTCCCTCATG	GCAAGGAAGA	CCTTAAATTC
3068	28462	25394	PRECISE	0	7	GAAGAAGGTG	ATTGTGAAGA	CAAGGAAGAC	CTTAAATTCC
1366	28445	27079	PRECISE	0	13	TGTTGTTAAA	ATTTATTGTC	GCTCTCACTC	AACATGGCAA
2322	28463	26141	PRECISE	0	4	ATAAATTTTT	GGCTTTGTGT	AAGGAAGACC	TTAAATTCCC
1906	28463	26557	PRECISE	0	13	ACGATCAATT	TTCTCCCGCA	AAGGAAGACC	TTAAATTCCC
3837	28463	24626	PRECISE	0	24	CAAGCTTTTT	GGAAATGAAG	AAGGAAGACC	TTAAATTCCC
1111	28452	27341	PRECISE	0	37	CATAATCAAG	ACTATTCAAC	CTCAACATGG	CAAGGAAGAC
868	28452	27584	PRECISE	0	13	TGAGTGCATT	AAAGACCTTC	CTCAACATGG	CAAGGAAGAC
6584	28464	21880	PRECISE	0	5	AGTCTTACTA	TTAAGAAACC	AGGAAGACCT	TAAATTCCCT
1015	28465	27450	PRECISE	0	9	GAGCTATGAA	TTGCAGACAC	GGAAGACCTT	AAATTCCCTC
1681	28466	26785	PRECISE	0	10	TAATGAAGAG	ATCGCCATTA	GAAGACCTTA	AATTCCCTCG
732	28453	27721	PRECISE	0	71	CTTATGAAGA	TTTTCAAGAA	TCAACATGGC	AAGGAAGACC
1361	28466	27105	PRECISE	0	22	AATGCTGTTG	TTAAAATTTA	GAAGACCTTA	AATTCCCTCG
3126	28466	25340	PRECISE	0	10	CTGAAGATGA	TTACCAAGGT	GAAGACCTTA	AATTCCCTCG
6993	28468	21475	PRECISE	0	4	TAGGTTCTTT	AATCTACTCA	AGACCTTAAA	TTCCCTCGAG
6811	28468	21657	PRECISE	0	4	GTGTACTTTT	ACTAGAAGTA	AGACCTTAAA	TTCCCTCGAG
1063	28468	27405	PRECISE	0	4	TGACACCTTC	AATGGGGAAT	AGACCTTAAA	TTCCCTCGAG
4277	28469	24192	PRECISE	0	5	AATGGTTACA	CTGTAGAGGA	GACCTTAAAT	TCCCTCGAGG
4081	28464	24383	PRECISE	0	19	TCTTGTTAGT	GACATTGACA	AGGAAGACCT	TAAATTCCCT
1233	28465	27232	PRECISE	0	18	TCATGAAGTG	TGATCATTGT	GGAAGACCTT	AAATTCCCTC
27538	28480	942	PRECISE	0	10	TTTCATCCTC	TAGCTGATAA	CCCTCGAGGA	CAAGGCGTTC
828	28464	27636	PRECISE	0	35	ATGTCGATAA	CAACTTCTGT	AGGAAGACCT	TAAATTCCCT
10072	28484	18412	PRECISE	0	7	TAGAAAAATG	GCATTCCCAT	CGAGGACAAG	GCGTTCCAAT
10224	28487	18263	PRECISE	0	4	ATGAAGATTT	ACTCATTCGT	GGACAAGGCG	TTCCAATTAA
6265	28487	22222	PRECISE	0	4	AACTAATAAA	GCCACGTATA	GGACAAGGCG	TTCCAATTAA
1381	28490	27109	PRECISE	0	10	TTGTCCAGCA	TGTCACAATT	CAAGGCGTTC	CAATTAACAC
15907	28491	12584	PRECISE	0	6	GTTAAACAGG	GTGATGATTA	AAGGCGTTCC	AATTAACACC
1579	28493	26914	PRECISE	0	7	TACAGGTGTT	GTTGGAGAAG	GGCGTTCCAA	TTAACACCAA
1822	28494	26672	PRECISE	0	4	TAAAAAAGGT	GCCTGGAATA	GCGTTCCAAT	TAACACCAAT
2646	28495	25849	PRECISE	0	4	TCGAAATCAA	AGACACAGAA	CGTTCCAATT	AACACCAATA
28447	28480	33	PRECISE	0	13	TCTCACTCAA	CATGGCAAGG	CCCTCGAGGA	CAAGGCGTTC
1337	28505	27168	PRECISE	0	8	ACTACTTGTG	GTTACTTACC	AACACCAATA	GCAGTCCAGA
6125	28507	22382	PRECISE	0	4	GCTTCAAGAG	AGCTTAAAGT	CACCAATAGC	AGTCCAGATG
3863	28508	24645	PRECISE	0	4	AAGCAAGTTG	AACAAAAGAT	ACCAATAGCA	GTCCAGATGA
1940	28515	26575	PRECISE	0	6	CAAAATTCTG	TGCGTGTTTT	GCAGTCCAGA	TGACCAAATT
2644	28518	25874	PRECISE	0	4	GCTCGAAATC	AAAGACACAG	GTCCAGATGA	CCAAATTGGC
1371	28517	27146	PRECISE	0	7	TTAAAATTTA	TTGTCCAGCA	AGTCCAGATG	ACCAAATTGG
2376	28520	26144	PRECISE	0	5	AAGCCTTGAA	TTTAGGTGAA	CCAGATGACC	AAATTGGCTA
418	28523	28105	PRECISE	0	4	TGGCACTTGT	GGCTTAGTAG	GATGACCAAA	TTGGCTACTA
1725	28523	26798	PRECISE	0	4	CAAGTGCTTT	TGTGGAAACT	GATGACCAAA	TTGGCTACTA
7767	28524	20757	PRECISE	0	6	ATGGTTCCAT	CCATCTTTAC	ATGACCAAAT	TGGCTACTAC
738	28504	27766	PRECISE	0	21	AAGATTTTCA	AGAAAACTGG	TAACACCAAT	AGCAGTCCAG
3395	28525	25130	PRECISE	0	5	AAAAATGCAG	ACATTGTGGA	TGACCAAATT	GGCTACTACC
838	28526	27688	PRECISE	0	10	CAACTTCTGT	GGCCCTGATG	GACCAAATTG	GCTACTACCG
1564	28531	26967	PRECISE	0	4	CATAGGTTGT	AACCATACAG	AATTGGCTAC	TACCGAAGAG
1900	28538	26638	PRECISE	0	22	TGTTGTACGA	TCAATTTTCT	TACTACCGAA	GAGCTACCAG
4581	28539	23958	PRECISE	0	6	ACACACTTAA	CGATCTAAAT	ACTACCGAAG	AGCTACCAGA
1031	28545	27514	PRECISE	0	32	ACACCTTTTG	AAATTAAATT	GAAGAGCTAC	CAGACGAATT
7311	28551	21240	PRECISE	0	5	TCATGCAATT	GTTTTTCAGC	CTACCAGACG	AATTCGTGGT
28418	28552	134	PRECISE	0	7	CCCAATAATA	CTGCGTCTTG	TACCAGACGA	ATTCGTGGTG
3863	28552	24689	PRECISE	0	9	AAGCAAGTTG	AACAAAAGAT	TACCAGACGA	ATTCGTGGTG
2387	28550	26163	PRECISE	0	10	TTAGGTGAAA	CATTTGTCAC	GCTACCAGAC	GAATTCGTGG
1652	28550	26898	PRECISE	0	9	AACATCAATA	TTGTTGGTGA	GCTACCAGAC	GAATTCGTGG
1011	28536	27525	PRECISE	0	14	AAAAGAGCTA	TGAATTGCAG	GCTACTACCG	AAGAGCTACC
1767	28560	26793	PRECISE	0	4	CATTCAAACA	AATTGTTGAA	GAATTCGTGG	TGGTGACGGT
1946	28559	26613	PRECISE	0	7	TCTGTGCGTG	TTTTACAGAA	CGAATTCGTG	GTGGTGACGG
2217	28565	26348	PRECISE	0	6	TTGTTAAATT	TATCTCAACC	CGTGGTGGTG	ACGGTAAAAT
781	28574	27793	PRECISE	0	4	TACCCGTGAA	CTCATGCGTG	GACGGTAAAA	TGAAAGATCT
3918	28575	24657	PRECISE	0	12	TAACTGAAAG	TAAACCTTCA	ACGGTAAAAT	GAAAGATCTC
3522	28573	25051	PRECISE	0	6	TGCAAGTTGA	ATCTGATGAT	TGACGGTAAA	ATGAAAGATC
1147	28569	27422	PRECISE	0	12	AAAGCTTGAT	GGCTTTATGG	GTGGTGACGG	TAAAATGAAA
1280	28576	27296	PRECISE	0	6	TTTGTTAAAG	CCACTTGCGA	CGGTAAAATG	AAAGATCTCA
828	28576	27748	PRECISE	0	6	ATGTCGATAA	CAACTTCTGT	CGGTAAAATG	AAAGATCTCA
3874	28576	24702	PRECISE	0	7	ACAAAAGATC	GCTGAGATTC	CGGTAAAATG	AAAGATCTCA
6688	28576	21888	PRECISE	0	8	AGCTAATTAT	GCTAAGCCTT	CGGTAAAATG	AAAGATCTCA
4580	28573	23993	PRECISE	0	7	AACACACTTA	ACGATCTAAA	TGACGGTAAA	ATGAAAGATC
1247	28575	27328	PRECISE	0	11	CATTGTGGTG	AAACTTCATG	ACGGTAAAAT	GAAAGATCTC
1360	28557	27197	PRECISE	0	24	AAATGCTGTT	GTTAAAATTT	GACGAATTCG	TGGTGGTGAC
737	28570	27833	PRECISE	0	76	GAAGATTTTC	AAGAAAACTG	TGGTGACGGT	AAAATGAAAG
1920	28571	26651	PRECISE	0	6	CCCGCACTCT	TGAAACTGCT	GGTGACGGTA	AAATGAAAGA
2864	28584	25720	PRECISE	0	10	CTCGGTACAG	AAGTAAATGA	TGAAAGATCT	CAGTCCAAGA
2917	28589	25672	PRECISE	0	17	AACTTTGCAA	CCAGTATCTG	GATCTCAGTC	CAAGATGGTA
24323	28590	4267	PRECISE	0	5	GAGAACCAAA	AATTGATTGC	ATCTCAGTCC	AAGATGGTAT
28433	28581	148	PRECISE	0	16	TCTTGGTTCA	CCGCTCTCAC	AAATGAAAGA	TCTCAGTCCA
1522	28581	27059	PRECISE	0	19	CCATAACAAG	TGTGCCTATT	AAATGAAAGA	TCTCAGTCCA
28525	28576	51	PRECISE	0	246	TGACCAAATT	GGCTACTACC	CGGTAAAATG	AAAGATCTCA
1048	28585	27537	PRECISE	0	4	ATTGGCAAAG	AAATTTGACA	GAAAGATCTC	AGTCCAAGAT
10498	28599	18101	PRECISE	0	7	TGGTAGTGTT	GGTTTTAACA	CAAGATGGTA	TTTCTACTAC
847	28600	27753	PRECISE	0	21	TGGCCCTGAT	GGCTACCCTC	AAGATGGTAT	TTCTACTACC
1104	28600	27496	PRECISE	0	6	TAAATTCCAT	AATCAAGACT	AAGATGGTAT	TTCTACTACC
1360	28600	27240	PRECISE	0	23	AAATGCTGTT	GTTAAAATTT	AAGATGGTAT	TTCTACTACC
6615	28603	21988	PRECISE	0	7	CTAGAGTATT	AGGTTTGAAA	ATGGTATTTC	TACTACCTAG
4531	28605	24074	PRECISE	0	4	TGCTAGATTT	TACTTTTACA	GGTATTTCTA	CTACCTAGGA
1242	28604	27362	PRECISE	0	19	GTGATCATTG	TGGTGAAACT	TGGTATTTCT	ACTACCTAGG
2153	28605	26452	PRECISE	0	5	GTCCTTGATT	GGCTTGAAGA	GGTATTTCTA	CTACCTAGGA
2484	28600	26116	PRECISE	0	13	AAGAAATTAT	CTTCTTAGAG	AAGATGGTAT	TTCTACTACC
28123	28612	489	PRECISE	0	6	TCGATATCGG	TAATTATACA	CTACTACCTA	GGAACTGGGC
1844	28604	26760	PRECISE	0	9	GGTGAACAGA	AATCAATACT	TGGTATTTCT	ACTACCTAGG
2523	28614	26091	PRECISE	0	12	AAGTGTTAAC	AGAGGAAGTT	ACTACCTAGG	AACTGGGCCA
1141	28613	27472	PRECISE	0	8	AAAGAAAAAG	CTTGATGGCT	TACTACCTAG	GAACTGGGCC
1522	28623	27101	PRECISE	0	8	CCATAACAAG	TGTGCCTATT	GAACTGGGCC	AGAAGCTGGA
25812	28624	2812	PRECISE	0	8	CCCATTACTT	TATGATGCCA	AACTGGGCCA	GAAGCTGGAC
5533	28624	23091	PRECISE	0	10	AACTTGTGGA	CAACAGCAGA	AACTGGGCCA	GAAGCTGGAC
2566	28625	26059	PRECISE	0	5	ACCATTAGAA	CAACCTACTA	ACTGGGCCAG	AAGCTGGACT
5199	28626	23427	PRECISE	0	5	TTCTGGGTAG	GTACATGTCA	CTGGGCCAGA	AGCTGGACTT
893	28623	27730	PRECISE	0	20	CGTGCTGGTA	AAGCTTCATG	GAACTGGGCC	AGAAGCTGGA
3841	28623	24782	PRECISE	0	8	CTTTTTGGAA	ATGAAGAGTG	GAACTGGGCC	AGAAGCTGGA
1050	28606	27556	PRECISE	0	51	TGGCAAAGAA	ATTTGACACC	GTATTTCTAC	TACCTAGGAA
3974	28627	24653	PRECISE	0	4	GCTTGTGTTG	AAGAAGTTAC	TGGGCCAGAA	GCTGGACTTC
28334	28628	294	PRECISE	0	9	GGTGGACCCT	CAGATTCAAC	GGGCCAGAAG	CTGGACTTCC
28576	28605	29	PRECISE	0	21	CGGTAAAATG	AAAGATCTCA	GGTATTTCTA	CTACCTAGGA
28494	28625	131	PRECISE	0	29	GCGTTCCAAT	TAACACCAAT	ACTGGGCCAG	AAGCTGGACT
9030	28647	19617	PRECISE	0	19	GTACAATTTT	TAAAGATGCT	CCTATGGTGC	TAACAAAGAC
1124	28640	27516	PRECISE	0	73	ATTCAACCAA	GGGTTGAAAA	GGACTTCCCT	ATGGTGCTAA
1473	28648	27175	PRECISE	0	4	GTGGTCGCAC	TATTGCCTTT	CTATGGTGCT	AACAAAGACG
14940	28649	13709	PRECISE	0	5	CCTAGACAAA	TCAGCTGGTT	TATGGTGCTA	ACAAAGACGG
24142	28649	4507	PRECISE	0	4	CCTTACTGTT	TTGCCACCTT	TATGGTGCTA	ACAAAGACGG
330	28649	28319	PRECISE	0	17	CTGTTTTACA	GGTTCGCGAC	TATGGTGCTA	ACAAAGACGG
1744	28648	26904	PRECISE	0	27	TGTGAAAGGT	TTGGATTATA	CTATGGTGCT	AACAAAGACG
2410	28649	26239	PRECISE	0	20	CTCAAAGGGA	TTGTACAGAA	TATGGTGCTA	ACAAAGACGG
7948	28650	20702	PRECISE	0	4	TGTTTACTAC	AGTCAGCTTA	ATGGTGCTAA	CAAAGACGGC
1194	28640	27446	PRECISE	0	38	CGTCACCAAA	TGAATGCAAC	GGACTTCCCT	ATGGTGCTAA
835	28632	27797	PRECISE	0	61	TAACAACTTC	TGTGGCCCTG	CAGAAGCTGG	ACTTCCCTAT
9993	28651	18658	PRECISE	0	6	ACTTCAGTAA	CTCAGGTTCT	TGGTGCTAAC	AAAGACGGCA
4884	28651	23767	PRECISE	0	7	ACACTAGTAA	TCCTACCACA	TGGTGCTAAC	AAAGACGGCA
1147	28651	27504	PRECISE	0	24	AAAGCTTGAT	GGCTTTATGG	TGGTGCTAAC	AAAGACGGCA
3362	28652	25290	PRECISE	0	10	GGTTATTTAA	AACTTACTGA	GGTGCTAACA	AAGACGGCAT
2560	28651	26091	PRECISE	0	8	TTTACAACCA	TTAGAACAAC	TGGTGCTAAC	AAAGACGGCA
3467	28653	25186	PRECISE	0	4	CTTAAACATG	GAGGAGGTGT	GTGCTAACAA	AGACGGCATC
2514	28653	26139	PRECISE	0	5	TTCCCACAGA	AGTGTTAACA	GTGCTAACAA	AGACGGCATC
1939	28653	26714	PRECISE	0	5	TCAAAATTCT	GTGCGTGTTT	GTGCTAACAA	AGACGGCATC
2480	28651	26171	PRECISE	0	12	CCAAAAGAAA	TTATCTTCTT	TGGTGCTAAC	AAAGACGGCA
7596	28654	21058	PRECISE	0	4	GTAAAGGCTT	TTGCAAACTA	TGCTAACAAA	GACGGCATCA
1310	28654	27344	PRECISE	0	6	ACTGAGAATT	TGACTAAAGA	TGCTAACAAA	GACGGCATCA
3738	28648	24910	PRECISE	0	6	GTGCTGACCC	TATACATTCT	CTATGGTGCT	AACAAAGACG
24291	28657	4366	PRECISE	0	4	ATGGTATTGG	AGTTACACAG	TAACAAAGAC	GGCATCATAT
1349	28656	27307	PRECISE	0	32	TACTTACCCC	AAAATGCTGT	CTAACAAAGA	CGGCATCATA
1217	28647	27430	PRECISE	0	19	ATGTGCCTTT	CAACTCTCAT	CCTATGGTGC	TAACAAAGAC
3638	28644	25006	PRECISE	0	21	GTTAACAAAG	GTGAAGACAT	TTCCCTATGG	TGCTAACAAA
1396	28665	27269	PRECISE	0	11	CAATTCAGAA	GTAGGACCTG	ACGGCATCAT	ATGGGTTGCA
744	28651	27907	PRECISE	0	54	TTCAAGAAAA	CTGGAACACT	TGGTGCTAAC	AAAGACGGCA
7838	28672	20834	PRECISE	0	6	GTTAACTTAG	ACAACCTGAG	CATATGGGTT	GCAACTGAGG
689	28675	27986	PRECISE	0	11	GATCTAAAGT	CATTTGACTT	ATGGGTTGCA	ACTGAGGGAG
5387	28676	23289	PRECISE	0	22	GGTGAAGCTG	CTAACTTTTG	TGGGTTGCAA	CTGAGGGAGC
28447	28651	204	PRECISE	0	106	TCTCACTCAA	CATGGCAAGG	TGGTGCTAAC	AAAGACGGCA
8657	28678	20021	PRECISE	0	5	GTCATGTCTA	AACATACTGA	GGTTGCAACT	GAGGGAGCCT
1037	28675	27638	PRECISE	0	73	TTTGAAATTA	AATTGGCAAA	ATGGGTTGCA	ACTGAGGGAG
3309	28681	25372	PRECISE	0	4	TAGAGATGGA	ACTTACACCA	TGCAACTGAG	GGAGCCTTGA
337	28675	28338	PRECISE	0	10	ACAGGTTCGC	GACGTGCTCG	ATGGGTTGCA	ACTGAGGGAG
2802	28686	25884	PRECISE	0	11	TTGAACTTGA	TGAAAGGATT	CTGAGGGAGC	CTTGAATACA
2562	28687	26125	PRECISE	0	7	TACAACCATT	AGAACAACCT	TGAGGGAGCC	TTGAATACAC
2483	28679	26196	PRECISE	0	42	AAAGAAATTA	TCTTCTTAGA	GTTGCAACTG	AGGGAGCCTT
28631	28676	45	PRECISE	0	21	CCAGAAGCTG	GACTTCCCTA	TGGGTTGCAA	CTGAGGGAGC
1749	28689	26940	PRECISE	0	8	AAGGTTTGGA	TTATAAAGCA	AGGGAGCCTT	GAATACACCA
10306	28690	18384	PRECISE	0	5	TATGCAAAAT	TGTGTACTTA	GGGAGCCTTG	AATACACCAA
1613	28683	27070	PRECISE	0	385	AATGACAACC	TTCTTGAAAT	CAACTGAGGG	AGCCTTGAAT
949	28692	27743	PRECISE	0	8	GAGGGGTGTA	TACTGCTGCC	GAGCCTTGAA	TACACCAAAA
6500	28693	22193	PRECISE	0	5	ATACTTAAAC	CAGCAAATAA	AGCCTTGAAT	ACACCAAAAG
2623	28693	26070	PRECISE	0	7	TTGTATTAAC	GGGCTTATGT	AGCCTTGAAT	ACACCAAAAG
1900	28689	26789	PRECISE	0	14	TGTTGTACGA	TCAATTTTCT	AGGGAGCCTT	GAATACACCA
28577	28677	100	PRECISE	0	14	GGTAAAATGA	AAGATCTCAG	GGGTTGCAAC	TGAGGGAGCC
931	28690	27759	PRECISE	0	29	GGACTTTATT	GACACTAAGA	GGGAGCCTTG	AATACACCAA
504	28694	28190	PRECISE	0	13	GAACTGCACC	TCATGGTCAT	GCCTTGAATA	CACCAAAAGA
1011	28684	27673	PRECISE	0	38	AAAAGAGCTA	TGAATTGCAG	AACTGAGGGA	GCCTTGAATA
4250	28694	24444	PRECISE	0	10	ATAACCACTT	ACCCGGGTCA	GCCTTGAATA	CACCAAAAGA
6747	28696	21949	PRECISE	0	14	CACGGTGTTT	AAACCGTGTT	CTTGAATACA	CCAAAAGATC
10512	28698	18186	PRECISE	0	4	TTAACATAGA	TTATGACTGT	TGAATACACC	AAAAGATCAC
5364	28699	23335	PRECISE	0	11	ATGCTTATTA	CAGAGCAAGG	GAATACACCA	AAAGATCACA
28627	28699	72	PRECISE	0	4	TGGGCCAGAA	GCTGGACTTC	GAATACACCA	AAAGATCACA
1680	28690	27010	PRECISE	0	13	TTAATGAAGA	GATCGCCATT	GGGAGCCTTG	AATACACCAA
3875	28700	24825	PRECISE	0	4	CAAAAGATCG	CTGAGATTCC	AATACACCAA	AAGATCACAT
4715	28700	23985	PRECISE	0	4	GATGCTGTTA	CAGCGTATAA	AATACACCAA	AAGATCACAT
1084	28692	27608	PRECISE	0	33	TCCAAATTTT	GTATTTCCCT	GAGCCTTGAA	TACACCAAAA
2059	28692	26633	PRECISE	0	11	AGTTGTAATG	GCCTACATTA	GAGCCTTGAA	TACACCAAAA
25284	28702	3418	PRECISE	0	4	CCAGTTGCTG	TAGTTGTCTC	TACACCAAAA	GATCACATTG
3676	28702	25026	PRECISE	0	8	TTATGAAAAT	TTTAATCAGC	TACACCAAAA	GATCACATTG
28465	28690	225	PRECISE	0	86	GGAAGACCTT	AAATTCCCTC	GGGAGCCTTG	AATACACCAA
1423	28683	27260	PRECISE	0	26	TCTTGCCGAA	TACCATAATG	CAACTGAGGG	AGCCTTGAAT
1324	28698	27374	PRECISE	0	11	TAAAGAAGGT	GCCACTACTT	TGAATACACC	AAAAGATCAC
4673	28704	24031	PRECISE	0	4	AGATCTCTCA	AAGTGCCAGC	CACCAAAAGA	TCACATTGGC
27776	28704	928	PRECISE	0	23	TTCATTAATT	GACTTCTATT	CACCAAAAGA	TCACATTGGC
2475	28705	26230	PRECISE	0	11	AAGCCCCAAA	AGAAATTATC	ACCAAAAGAT	CACATTGGCA
1988	28705	26717	PRECISE	0	9	GGAATTTCAC	AGTATTCACT	ACCAAAAGAT	CACATTGGCA
3587	28705	25118	PRECISE	0	4	TTAAGCGGAC	ACAATCTTGC	ACCAAAAGAT	CACATTGGCA
885	28705	27820	PRECISE	0	4	TTCTAGCACG	TGCTGGTAAA	ACCAAAAGAT	CACATTGGCA
3819	28706	24887	PRECISE	0	12	TCTATGACAA	ACTTGTTTCA	CCAAAAGATC	ACATTGGCAC
1475	28683	27208	PRECISE	0	26	GGTCGCACTA	TTGCCTTTGG	CAACTGAGGG	AGCCTTGAAT
2118	28697	26579	PRECISE	0	14	ACATCTTTGG	CACTGTTTAT	TTGAATACAC	CAAAAGATCA
1366	28678	27312	PRECISE	0	43	TGTTGTTAAA	ATTTATTGTC	GGTTGCAACT	GAGGGAGCCT
743	28682	27939	PRECISE	0	31	TTTCAAGAAA	ACTGGAACAC	GCAACTGAGG	GAGCCTTGAA
1523	28711	27188	PRECISE	0	10	CATAACAAGT	GTGCCTATTG	AGATCACATT	GGCACCCGCA
1393	28694	27301	PRECISE	0	27	TCACAATTCA	GAAGTAGGAC	GCCTTGAATA	CACCAAAAGA
28308	28717	409	PRECISE	0	6	AGCGAAATGC	ACCCCGCATT	CATTGGCACC	CGCAATCCTG
1124	28705	27581	PRECISE	0	65	ATTCAACCAA	GGGTTGAAAA	ACCAAAAGAT	CACATTGGCA
1101	28709	27608	PRECISE	0	29	CCTTAAATTC	CATAATCAAG	AAAGATCACA	TTGGCACCCG
2047	28727	26680	PRECISE	0	20	TACTAACAAT	CTAGTTGTAA	CGCAATCCTG	CTAACAATGC
3510	28727	25217	PRECISE	0	5	CTAACAATGC	CATGCAAGTT	CGCAATCCTG	CTAACAATGC
17666	28728	11062	PRECISE	0	4	TGTTTTATAA	GGGTGTTATC	GCAATCCTGC	TAACAATGCT
2024	28729	26705	PRECISE	0	8	ATGATGTTCA	CATCTGATTT	CAATCCTGCT	AACAATGCTG
28653	28725	72	PRECISE	0	112	GTGCTAACAA	AGACGGCATC	CCCGCAATCC	TGCTAACAAT
2825	28716	25891	PRECISE	0	11	AAAGTACTTA	ATGAGAAGTG	ACATTGGCAC	CCGCAATCCT
2213	28730	26517	PRECISE	0	4	GAAATTGTTA	AATTTATCTC	AATCCTGCTA	ACAATGCTGC
1276	28709	27433	PRECISE	0	39	CGATTTTGTT	AAAGCCACTT	AAAGATCACA	TTGGCACCCG
7625	28730	21105	PRECISE	0	6	AATTGTGTTA	ATTGTGATAC	AATCCTGCTA	ACAATGCTGC
4593	28730	24137	PRECISE	0	6	ATCTAAATGA	AACTCTTGTT	AATCCTGCTA	ACAATGCTGC
5344	28732	23388	PRECISE	0	6	TAATCCACCT	GCTCTACAAG	TCCTGCTAAC	AATGCTGCAA
1618	28732	27114	PRECISE	0	28	CAACCTTCTT	GAAATACTCC	TCCTGCTAAC	AATGCTGCAA
1295	28733	27438	PRECISE	0	14	TGCGAATTTT	GTGGCACTGA	CCTGCTAACA	ATGCTGCAAT
1598	28721	27123	PRECISE	0	21	GGTTCCGAAG	GTCTTAATGA	GGCACCCGCA	ATCCTGCTAA
6631	28732	22101	PRECISE	0	15	GAAAACCCTT	GCTACTCATG	TCCTGCTAAC	AATGCTGCAA
1448	28726	27278	PRECISE	0	31	GGCTTGAAAA	CCATTCTTCG	CCGCAATCCT	GCTAACAATG
1935	28738	26803	PRECISE	0	23	CTGCTCAAAA	TTCTGTGCGT	TAACAATGCT	GCAATCGTGC
2613	28729	26116	PRECISE	0	12	GTACACCAGT	TTGTATTAAC	CAATCCTGCT	AACAATGCTG
2418	28728	26310	PRECISE	0	16	GATTGTACAG	AAAGTGTGTT	GCAATCCTGC	TAACAATGCT
1014	28730	27716	PRECISE	0	33	AGAGCTATGA	ATTGCAGACA	AATCCTGCTA	ACAATGCTGC
650	28724	28074	PRECISE	0	35	AACGGTAATA	AAGGAGCTGG	ACCCGCAATC	CTGCTAACAA
10825	28740	17915	PRECISE	0	4	TGCTCAAACT	GGAATTGCCG	ACAATGCTGC	AATCGTGCTA
1317	28730	27413	PRECISE	0	54	ATTTGACTAA	AGAAGGTGCC	AATCCTGCTA	ACAATGCTGC
1854	28740	26886	PRECISE	0	13	AATCAATACT	GAGTCCTCTT	ACAATGCTGC	AATCGTGCTA
2540	28733	26193	PRECISE	0	11	GTTGTCTTGA	AAACTGGTGA	CCTGCTAACA	ATGCTGCAAT
1363	28728	27365	PRECISE	0	61	TGCTGTTGTT	AAAATTTATT	GCAATCCTGC	TAACAATGCT
3060	28744	25684	PRECISE	0	6	AGGATGAAGA	AGAAGGTGAT	TGCTGCAATC	GTGCTACAAC
1772	28737	26965	PRECISE	0	10	AAACAAATTG	TTGAATCCTG	CTAACAATGC	TGCAATCGTG
1154	28730	27576	PRECISE	0	29	GATGGCTTTA	TGGGTAGAAT	AATCCTGCTA	ACAATGCTGC
4207	28746	24539	PRECISE	0	4	AATGCTAGCG	AAAGCTTTGA	CTGCAATCGT	GCTACAACTT
1475	28727	27252	PRECISE	0	24	GGTCGCACTA	TTGCCTTTGG	CGCAATCCTG	CTAACAATGC
2246	28747	26501	PRECISE	0	6	GAAATTGTCG	GTGGACAAAT	TGCAATCGTG	CTACAACTTC
28436	28738	302	PRECISE	0	10	TGGTTCACCG	CTCTCACTCA	TAACAATGCT	GCAATCGTGC
28680	28730	50	PRECISE	0	50	TTGCAACTGA	GGGAGCCTTG	AATCCTGCTA	ACAATGCTGC
917	28724	27807	PRECISE	0	75	TTGTCCGAAC	AACTGGACTT	ACCCGCAATC	CTGCTAACAA
732	28729	27997	PRECISE	0	69	CTTATGAAGA	TTTTCAAGAA	CAATCCTGCT	AACAATGCTG
28466	28729	263	PRECISE	0	113	GAAGACCTTA	AATTCCCTCG	CAATCCTGCT	AACAATGCTG
1053	28732	27679	PRECISE	0	31	CAAAGAAATT	TGACACCTTC	TCCTGCTAAC	AATGCTGCAA
28525	28730	205	PRECISE	0	33	TGACCAAATT	GGCTACTACC	AATCCTGCTA	ACAATGCTGC
28409	28752	343	PRECISE	0	16	CAAGGTTTAC	CCAATAATAC	TCGTGCTACA	ACTTCCTCAA
28496	28752	256	PRECISE	0	4	GTTCCAATTA	ACACCAATAG	TCGTGCTACA	ACTTCCTCAA
859	28730	27871	PRECISE	0	15	CTACCCTCTT	GAGTGCATTA	AATCCTGCTA	ACAATGCTGC
756	28751	27995	PRECISE	0	21	GGAACACTAA	ACATAGCAGT	ATCGTGCTAC	AACTTCCTCA
835	28753	27918	PRECISE	0	12	TAACAACTTC	TGTGGCCCTG	CGTGCTACAA	CTTCCTCAAG
2689	28763	26074	PRECISE	0	6	TATGATGGTA	ACAAACAATA	CTTCCTCAAG	GAACAACATT
2761	28764	26003	PRECISE	0	5	TGTGATAGAA	GTGCAAGGTT	TTCCTCAAGG	AACAACATTG
2033	28770	26737	PRECISE	0	7	ACATCTGATT	TGGCTACTAA	AAGGAACAAC	ATTGCCAAAA
1082	28770	27688	PRECISE	0	8	TGTCCAAATT	TTGTATTTCC	AAGGAACAAC	ATTGCCAAAA
28407	28771	364	PRECISE	0	4	CCCAAGGTTT	ACCCAATAAT	AGGAACAACA	TTGCCAAAAG
5354	28772	23418	PRECISE	0	7	GCTCTACAAG	ATGCTTATTA	GGAACAACAT	TGCCAAAAGG
1035	28772	27737	PRECISE	0	43	CTTTTGAAAT	TAAATTGGCA	GGAACAACAT	TGCCAAAAGG
4320	28773	24453	PRECISE	0	4	GTAAAAGTGC	CTTTTACATT	GAACAACATT	GCCAAAAGGC
3125	28773	25648	PRECISE	0	15	ACTGAAGATG	ATTACCAAGG	GAACAACATT	GCCAAAAGGC
748	28773	28025	PRECISE	0	31	AGAAAACTGG	AACACTAAAC	GAACAACATT	GCCAAAAGGC
1285	28773	27488	PRECISE	0	20	TAAAGCCACT	TGCGAATTTT	GAACAACATT	GCCAAAAGGC
8323	28777	20454	PRECISE	0	4	GACACCCCGT	GACCTTGGTG	AACATTGCCA	AAAGGCTTCT
4287	28778	24491	PRECISE	0	5	CTGTAGAGGA	GGCAAAGACA	ACATTGCCAA	AAGGCTTCTA
27195	28779	1584	PRECISE	0	5	CAGTAAGTGA	CAACAGATGT	CATTGCCAAA	AGGCTTCTAC
1104	28776	27672	PRECISE	0	18	TAAATTCCAT	AATCAAGACT	CAACATTGCC	AAAAGGCTTC
3953	28786	24833	PRECISE	0	4	CAAGATGATA	AGAAAATCAA	AAAAGGCTTC	TACGCAGAAG
1907	28786	26879	PRECISE	0	18	CGATCAATTT	TCTCCCGCAC	AAAAGGCTTC	TACGCAGAAG
28370	28780	410	PRECISE	0	26	GGAGAACGCA	GTGGGGCGCG	ATTGCCAAAA	GGCTTCTACG
1950	28788	26838	PRECISE	0	15	TGCGTGTTTT	ACAGAAGGCC	AAGGCTTCTA	CGCAGAAGGG
3680	28784	25104	PRECISE	0	16	GAAAATTTTA	ATCAGCACGA	CCAAAAGGCT	TCTACGCAGA
5513	28791	23278	PRECISE	0	6	GTCTTGAACG	TGGTGTGTAA	GCTTCTACGC	AGAAGGGAGC
28590	28773	183	PRECISE	0	12	ATCTCAGTCC	AAGATGGTAT	GAACAACATT	GCCAAAAGGC
18791	28795	10004	PRECISE	0	4	GTTTTACAGG	TAACCTACAA	CTACGCAGAA	GGGAGCAGAG
3274	28810	25536	PRECISE	0	6	TACTATTCAA	ACAATTGTTG	CAGAGGCGGC	AGTCAAGCCT
6653	28811	22158	PRECISE	0	10	TTAGCTGCTG	TTAATAGTGT	AGAGGCGGCA	GTCAAGCCTC
3068	28811	25743	PRECISE	0	21	GAAGAAGGTG	ATTGTGAAGA	AGAGGCGGCA	GTCAAGCCTC
1047	28814	27767	PRECISE	0	12	AATTGGCAAA	GAAATTTGAC	GGCGGCAGTC	AAGCCTCTTC
2058	28814	26756	PRECISE	0	15	TAGTTGTAAT	GGCCTACATT	GGCGGCAGTC	AAGCCTCTTC
8631	28821	20190	PRECISE	0	5	TTTTCTATTT	AATAACACCT	GTCAAGCCTC	TTCTCGTTCC
1906	28821	26915	PRECISE	0	5	ACGATCAATT	TTCTCCCGCA	GTCAAGCCTC	TTCTCGTTCC
5885	28822	22937	PRECISE	0	4	AACAGTTACA	CAACAACCAT	TCAAGCCTCT	TCTCGTTCCT
2361	28826	26465	PRECISE	0	13	GTGGAGCTAA	ACTTAAAGCC	GCCTCTTCTC	GTTCCTCATC
6952	28834	21882	PRECISE	0	6	GATAAATATT	ATAATTTGGT	TCGTTCCTCA	TCACGTAGTC
1123	28845	27722	PRECISE	0	4	TATTCAACCA	AGGGTTGAAA	CACGTAGTCG	CAACAGTTCA
4115	28848	24733	PRECISE	0	4	AAAGATGCTC	CATATATAGT	GTAGTCGCAA	CAGTTCAAGA
6371	28849	22478	PRECISE	0	5	GCGCAGGGAA	TGGATAATCT	TAGTCGCAAC	AGTTCAAGAA
4343	28849	24506	PRECISE	0	5	CCATCTATTA	TCTCTAATGA	TAGTCGCAAC	AGTTCAAGAA
28774	28850	76	PRECISE	0	10	AACAACATTG	CCAAAAGGCT	AGTCGCAACA	GTTCAAGAAA
1854	28851	26997	PRECISE	0	4	AATCAATACT	GAGTCCTCTT	GTCGCAACAG	TTCAAGAAAT
26877	28851	1974	PRECISE	0	7	ACTAACATTC	TTCTCAACGT	GTCGCAACAG	TTCAAGAAAT
3128	28851	25723	PRECISE	0	4	GAAGATGATT	ACCAAGGTAA	GTCGCAACAG	TTCAAGAAAT
5928	28852	22924	PRECISE	0	4	ATGGTGTTGT	TTGTACAGAA	TCGCAACAGT	TCAAGAAATT
929	28855	27926	PRECISE	0	4	CTGGACTTTA	TTGACACTAA	CAACAGTTCA	AGAAATTCAA
4950	28857	23907	PRECISE	0	4	TTCTTTCTTT	GAGAGAAGTG	ACAGTTCAAG	AAATTCAACT
28489	28857	368	PRECISE	0	17	ACAAGGCGTT	CCAATTAACA	ACAGTTCAAG	AAATTCAACT
28354	28853	499	PRECISE	0	34	TGGCAGTAAC	CAGAATGGAG	CGCAACAGTT	CAAGAAATTC
28581	28858	277	PRECISE	0	8	AAATGAAAGA	TCTCAGTCCA	CAGTTCAAGA	AATTCAACTC
2800	28851	26051	PRECISE	0	7	TTTTGAACTT	GATGAAAGGA	GTCGCAACAG	TTCAAGAAAT
28466	28851	385	PRECISE	0	64	GAAGACCTTA	AATTCCCTCG	GTCGCAACAG	TTCAAGAAAT
974	28860	27886	PRECISE	0	5	CATGAGCATG	AAATTGCTTG	GTTCAAGAAA	TTCAACTCCA
863	28849	27986	PRECISE	0	27	CCTCTTGAGT	GCATTAAAGA	TAGTCGCAAC	AGTTCAAGAA
734	28841	28107	PRECISE	0	25	TATGAAGATT	TTCAAGAAAA	TCATCACGTA	GTCGCAACAG
1436	28862	27426	PRECISE	0	15	CATAATGAAT	CTGGCTTGAA	TCAAGAAATT	CAACTCCAGG
28830	28872	42	PRECISE	0	5	CTTCTCGTTC	CTCATCACGT	CAACTCCAGG	CAGCAGTAGG
1050	28872	27822	PRECISE	0	16	TGGCAAAGAA	ATTTGACACC	CAACTCCAGG	CAGCAGTAGG
650	28875	28225	PRECISE	0	33	AACGGTAATA	AAGGAGCTGG	CTCCAGGCAG	CAGTAGGGGA
3950	28874	24924	PRECISE	0	23	AAACAAGATG	ATAAGAAAAT	ACTCCAGGCA	GCAGTAGGGG
6047	28887	22840	PRECISE	0	4	TTCGATAATT	TTAAGTTTGT	GTAGGGGAAC	TTCTCCTGCT
836	28885	28049	PRECISE	0	15	AACAACTTCT	GTGGCCCTGA	CAGTAGGGGA	ACTTCTCCTG
4004	28895	24891	PRECISE	0	8	GAAGAAACTA	AGTTCCTCAC	ACTTCTCCTG	CTAGAATGGC
1475	28895	27420	PRECISE	0	9	GGTCGCACTA	TTGCCTTTGG	ACTTCTCCTG	CTAGAATGGC
8030	28896	20866	PRECISE	0	5	GTTGCAGTTA	AAATGTTTGA	CTTCTCCTGC	TAGAATGGCT
1652	28896	27244	PRECISE	0	8	AACATCAATA	TTGTTGGTGA	CTTCTCCTGC	TAGAATGGCT
1272	28898	27626	PRECISE	0	4	CGGGCGATTT	TGTTAAAGCC	TCTCCTGCTA	GAATGGCTGG
1242	28898	27656	PRECISE	0	14	GTGATCATTG	TGGTGAAACT	TCTCCTGCTA	GAATGGCTGG
3323	28898	25575	PRECISE	0	4	ACACCAGTTG	TTCAGACTAT	TCTCCTGCTA	GAATGGCTGG
1033	28898	27865	PRECISE	0	10	ACCTTTTGAA	ATTAAATTGG	TCTCCTGCTA	GAATGGCTGG
3072	28898	25826	PRECISE	0	4	AAGGTGATTG	TGAAGAAGAA	TCTCCTGCTA	GAATGGCTGG
2065	28898	26833	PRECISE	0	6	AATGGCCTAC	ATTACAGGTG	TCTCCTGCTA	GAATGGCTGG
727	28887	28160	PRECISE	0	9	TGATCCTTAT	GAAGATTTTC	GTAGGGGAAC	TTCTCCTGCT
2407	28901	26494	PRECISE	0	4	GCACTCAAAG	GGATTGTACA	CCTGCTAGAA	TGGCTGGCAA
1055	28901	27846	PRECISE	0	12	AAGAAATTTG	ACACCTTCAA	CCTGCTAGAA	TGGCTGGCAA
1353	28894	27541	PRECISE	0	21	TACCCCAAAA	TGCTGTTGTT	AACTTCTCCT	GCTAGAATGG
28465	28898	433	PRECISE	0	13	GGAAGACCTT	AAATTCCCTC	TCTCCTGCTA	GAATGGCTGG
28407	28898	491	PRECISE	0	17	CCCAAGGTTT	ACCCAATAAT	TCTCCTGCTA	GAATGGCTGG
2630	28903	26273	PRECISE	0	6	AACGGGCTTA	TGTTGCTCGA	TGCTAGAATG	GCTGGCAATG
2303	28903	26600	PRECISE	0	13	ACATTCTTTA	AGCTTGTAAA	TGCTAGAATG	GCTGGCAATG
28362	28897	535	PRECISE	0	16	ACCAGAATGG	AGAACGCAGT	TTCTCCTGCT	AGAATGGCTG
2539	28901	26362	PRECISE	0	8	AGTTGTCTTG	AAAACTGGTG	CCTGCTAGAA	TGGCTGGCAA
28679	28898	219	PRECISE	0	12	GTTGCAACTG	AGGGAGCCTT	TCTCCTGCTA	GAATGGCTGG
825	28914	28089	PRECISE	0	48	GCTATGTCGA	TAACAACTTC	CTGGCAATGG	CGGTGATGCT
7207	28928	21721	PRECISE	0	9	TTCATCTTTT	AAATGGGATT	GATGCTGCTC	TTGCTTTGCT
8400	28929	20529	PRECISE	0	4	TTGCTTTGAT	ATGGAACGTT	ATGCTGCTCT	TGCTTTGCTG
738	28924	28186	PRECISE	0	12	AAGATTTTCA	AGAAAACTGG	CGGTGATGCT	GCTCTTGCTT
6234	28934	22700	PRECISE	0	4	ATAAACCTAT	TGTTTGGCAT	GCTCTTGCTT	TGCTGCTGCT
2303	28935	26632	PRECISE	0	5	ACATTCTTTA	AGCTTGTAAA	CTCTTGCTTT	GCTGCTGCTT
28778	28922	144	PRECISE	0	32	ACATTGCCAA	AAGGCTTCTA	GGCGGTGATG	CTGCTCTTGC
1697	28928	27231	PRECISE	0	17	ATTATTTTGG	CATCTTTTTC	GATGCTGCTC	TTGCTTTGCT
5544	28931	23387	PRECISE	0	7	AACAGCAGAC	AACCCTTAAG	GCTGCTCTTG	CTTTGCTGCT
4430	28946	24516	PRECISE	0	8	CGCAAATTAA	TGCCTGTCTG	CTGCTGCTTG	ACAGATTGAA
6376	28949	22573	PRECISE	0	5	GGGAATGGAT	AATCTTGCCT	CTGCTTGACA	GATTGAACCA
1164	28950	27786	PRECISE	0	4	TGGGTAGAAT	TCGATCTGTC	TGCTTGACAG	ATTGAACCAG
28899	28935	36	PRECISE	0	21	CTCCTGCTAG	AATGGCTGGC	CTCTTGCTTT	GCTGCTGCTT
1394	28944	27550	PRECISE	0	34	CACAATTCAG	AAGTAGGACC	TGCTGCTGCT	TGACAGATTG
528	28958	28430	PRECISE	0	12	TGGTTGAGCT	GGTAGCAGAA	AGATTGAACC	AGCTTGAGAG
564	28958	28394	PRECISE	0	4	ACGGTCGTAG	TGGTGAGACA	AGATTGAACC	AGCTTGAGAG
3692	28958	25266	PRECISE	0	26	CAGCACGAAG	TTCTACTTGC	AGATTGAACC	AGCTTGAGAG
8986	28959	19973	PRECISE	0	8	GTACACTGAC	TTTGCAACAT	GATTGAACCA	GCTTGAGAGC
5981	28960	22979	PRECISE	0	4	GACAATTCTT	ATTTCACAGA	ATTGAACCAG	CTTGAGAGCA
28762	28948	186	PRECISE	0	27	ACTTCCTCAA	GGAACAACAT	GCTGCTTGAC	AGATTGAACC
23027	28961	5934	PRECISE	0	5	TTTAATTGTT	ACTTTCCTTT	TTGAACCAGC	TTGAGAGCAA
4845	28961	24116	PRECISE	0	10	GTATAGAATT	TCTTAAGAGA	TTGAACCAGC	TTGAGAGCAA
7426	28961	21535	PRECISE	0	4	CATCTTCTTT	GCATCATTTT	TTGAACCAGC	TTGAGAGCAA
5572	28962	23390	PRECISE	0	6	AGCTGTTATG	TACATGGGCA	TGAACCAGCT	TGAGAGCAAA
1089	28953	27864	PRECISE	0	33	ATTTTGTATT	TCCCTTAAAT	TTGACAGATT	GAACCAGCTT
1037	28953	27916	PRECISE	0	23	TTTGAAATTA	AATTGGCAAA	TTGACAGATT	GAACCAGCTT
7860	28963	21103	PRECISE	0	17	CTAATAACAC	TAAAGGTTCA	GAACCAGCTT	GAGAGCAAAA
3813	28959	25146	PRECISE	0	8	AAAATCTCTA	TGACAAACTT	GATTGAACCA	GCTTGAGAGC
1917	28970	27053	PRECISE	0	15	TCTCCCGCAC	TCTTGAAACT	CTTGAGAGCA	AAATGTCTGG
1385	28965	27580	PRECISE	0	75	CCAGCATGTC	ACAATTCAGA	ACCAGCTTGA	GAGCAAAATG
28510	28961	451	PRECISE	0	19	CAATAGCAGT	CCAGATGACC	TTGAACCAGC	TTGAGAGCAA
5636	28972	23336	PRECISE	0	12	ACGTGTGGTA	AACAAGCTAC	TGAGAGCAAA	ATGTCTGGTA
28626	28963	337	PRECISE	0	7	CTGGGCCAGA	AGCTGGACTT	GAACCAGCTT	GAGAGCAAAA
2914	28961	26047	PRECISE	0	14	AAAAACTTTG	CAACCAGTAT	TTGAACCAGC	TTGAGAGCAA
898	28965	28067	PRECISE	0	17	TGGTAAAGCT	TCATGCACTT	ACCAGCTTGA	GAGCAAAATG
1114	28975	27861	PRECISE	0	6	AATCAAGACT	ATTCAACCAA	GAGCAAAATG	TCTGGTAAAG
1065	28970	27905	PRECISE	0	25	ACACCTTCAA	TGGGGAATGT	CTTGAGAGCA	AAATGTCTGG
6897	28973	22076	PRECISE	0	10	AATTTTGTCT	AGAGGCTTCA	GAGAGCAAAA	TGTCTGGTAA
1789	28970	27181	PRECISE	0	18	CTGTGGTAAT	TTTAAAGTTA	CTTGAGAGCA	AAATGTCTGG
1271	28969	27698	PRECISE	0	21	ACGGGCGATT	TTGTTAAAGC	GCTTGAGAGC	AAAATGTCTG
1571	28964	27393	PRECISE	0	13	TGTAACCATA	CAGGTGTTGT	AACCAGCTTG	AGAGCAAAAT
1011	28964	27953	PRECISE	0	46	AAAAGAGCTA	TGAATTGCAG	AACCAGCTTG	AGAGCAAAAT
28594	28983	389	PRECISE	0	10	CAGTCCAAGA	TGGTATTTCT	TGTCTGGTAA	AGGCCAACAA
3359	28983	25624	PRECISE	0	6	AGTGGTTATT	TAAAACTTAC	TGTCTGGTAA	AGGCCAACAA
3592	28983	25391	PRECISE	0	4	CGGACACAAT	CTTGCTAAAC	TGTCTGGTAA	AGGCCAACAA
3023	28979	25956	PRECISE	0	6	GCTTCACATA	TGTATTGTTC	AAAATGTCTG	GTAAAGGCCA
26753	28985	2232	PRECISE	0	6	TTGGATCACC	GGTGGAATTG	TCTGGTAAAG	GCCAACAACA
1551	28989	27438	PRECISE	0	7	GTGCTAGCGC	TAACATAGGT	GTAAAGGCCA	ACAACAACAA
28170	28990	820	PRECISE	0	4	TGCCAGGAAC	CTAAATTGGG	TAAAGGCCAA	CAACAACAAG
1361	28982	27621	PRECISE	0	49	AATGCTGTTG	TTAAAATTTA	ATGTCTGGTA	AAGGCCAACA
27881	28992	1111	PRECISE	0	4	AACTTGTCAC	GCCTAAACGA	AAGGCCAACA	ACAACAAGGC
2931	28993	26062	PRECISE	0	5	TATCTGAATT	ACTTACACCA	AGGCCAACAA	CAACAAGGCC
1480	28984	27504	PRECISE	0	16	CACTATTGCC	TTTGGAGGCT	GTCTGGTAAA	GGCCAACAAC
3669	28997	25328	PRECISE	0	4	AGAGTGCTTA	TGAAAATTTT	CAACAACAAC	AAGGCCAAAC
7708	28998	21290	PRECISE	0	4	AAGACCAATA	AATCCTACTG	AACAACAACA	AGGCCAAACT
834	28982	28148	PRECISE	0	114	ATAACAACTT	CTGTGGCCCT	ATGTCTGGTA	AAGGCCAACA
5611	29003	23392	PRECISE	0	4	TAAGAAAGGT	GTTCAGATAC	CAACAAGGCC	AAACTGTCAC
27918	29003	1085	PRECISE	0	4	TTCTTAGGAA	TCATCACAAC	CAACAAGGCC	AAACTGTCAC
5528	29003	23475	PRECISE	0	5	TGTAAAACTT	GTGGACAACA	CAACAAGGCC	AAACTGTCAC
28614	28983	369	PRECISE	0	21	ACTACCTAGG	AACTGGGCCA	TGTCTGGTAA	AGGCCAACAA
71	29002	28931	PRECISE	0	18	TTCTCTAAAC	GAACTTTAAA	ACAACAAGGC	CAAACTGTCA
3493	29007	25514	PRECISE	0	6	AGCCTTAAAT	AAGGCTACTA	AAGGCCAAAC	TGTCACTAAG
3814	29009	25195	PRECISE	0	5	AAATCTCTAT	GACAAACTTG	GGCCAAACTG	TCACTAAGAA
7575	29012	21437	PRECISE	0	7	TTTATGTCTA	TGCTAATGGA	CAAACTGTCA	CTAAGAAATC
4840	29013	24173	PRECISE	0	10	ACTAGGTATA	GAATTTCTTA	AAACTGTCAC	TAAGAAATCT
3344	29013	25669	PRECISE	0	35	GAAGTGAATA	GTTTTAGTGG	AAACTGTCAC	TAAGAAATCT
686	29012	28326	PRECISE	0	7	GCCGATCTAA	AGTCATTTGA	CAAACTGTCA	CTAAGAAATC
28313	29005	692	PRECISE	0	15	AATGCACCCC	GCATTACGTT	ACAAGGCCAA	ACTGTCACTA
797	29009	28212	PRECISE	0	7	CGTGAGCTTA	ACGGAGGGGC	GGCCAAACTG	TCACTAAGAA
2446	29009	26563	PRECISE	0	15	AGAAGAAACT	GGCCTACTCA	GGCCAAACTG	TCACTAAGAA
28898	29012	114	PRECISE	0	6	TCTCCTGCTA	GAATGGCTGG	CAAACTGTCA	CTAAGAAATC
8252	29015	20763	PRECISE	0	4	CAATCTGACA	TAGAAGTTAC	ACTGTCACTA	AGAAATCTGC
1673	29015	27342	PRECISE	0	11	TTTAAACTTA	ATGAAGAGAT	ACTGTCACTA	AGAAATCTGC
2954	29015	26061	PRECISE	0	6	GGCATTGATT	TAGATGAGTG	ACTGTCACTA	AGAAATCTGC
2975	29015	26040	PRECISE	0	5	AGTATGGCTA	CATACTACTT	ACTGTCACTA	AGAAATCTGC
7077	29015	21938	PRECISE	0	5	AAGGCTATTT	GAACTCTACT	ACTGTCACTA	AGAAATCTGC
2533	29015	26482	PRECISE	0	9	AGAGGAAGTT	GTCTTGAAAA	ACTGTCACTA	AGAAATCTGC
2392	29015	26623	PRECISE	0	5	TGAAACATTT	GTCACGCACT	ACTGTCACTA	AGAAATCTGC
1782	29015	27233	PRECISE	0	4	TTGAATCCTG	TGGTAATTTT	ACTGTCACTA	AGAAATCTGC
28466	29015	549	PRECISE	0	24	GAAGACCTTA	AATTCCCTCG	ACTGTCACTA	AGAAATCTGC
1236	29015	27779	PRECISE	0	20	TGAAGTGTGA	TCATTGTGGT	ACTGTCACTA	AGAAATCTGC
2483	29015	26532	PRECISE	0	30	AAAGAAATTA	TCTTCTTAGA	ACTGTCACTA	AGAAATCTGC
3117	28999	25882	PRECISE	0	15	AGTATGGTAC	TGAAGATGAT	ACAACAACAA	GGCCAAACTG
1579	29015	27436	PRECISE	0	10	TACAGGTGTT	GTTGGAGAAG	ACTGTCACTA	AGAAATCTGC
1369	28993	27624	PRECISE	0	56	TGTTAAAATT	TATTGTCCAG	AGGCCAACAA	CAACAAGGCC
1014	29015	28001	PRECISE	0	25	AGAGCTATGA	ATTGCAGACA	ACTGTCACTA	AGAAATCTGC
1432	28991	27559	PRECISE	0	26	ATACCATAAT	GAATCTGGCT	AAAGGCCAAC	AACAACAAGG
28408	29015	607	PRECISE	0	46	CCAAGGTTTA	CCCAATAATA	ACTGTCACTA	AGAAATCTGC
28579	29017	438	PRECISE	0	5	TAAAATGAAA	GATCTCAGTC	TGTCACTAAG	AAATCTGCTG
747	29003	28256	PRECISE	0	160	AAGAAAACTG	GAACACTAAA	CAACAAGGCC	AAACTGTCAC
28338	29014	676	PRECISE	0	24	GACCCTCAGA	TTCAACTGGC	AACTGTCACT	AAGAAATCTG
1140	28997	27857	PRECISE	0	19	AAAAGAAAAA	GCTTGATGGC	CAACAACAAC	AAGGCCAAAC
6631	28993	22362	PRECISE	0	13	GAAAACCCTT	GCTACTCATG	AGGCCAACAA	CAACAAGGCC
1069	29016	27947	PRECISE	0	74	CTTCAATGGG	GAATGTCCAA	CTGTCACTAA	GAAATCTGCT
3387	29013	25626	PRECISE	0	9	TATACATTAA	AAATGCAGAC	AAACTGTCAC	TAAGAAATCT
1115	29011	27896	PRECISE	0	29	ATCAAGACTA	TTCAACCAAG	CCAAACTGTC	ACTAAGAAAT
1475	29010	27535	PRECISE	0	47	GGTCGCACTA	TTGCCTTTGG	GCCAAACTGT	CACTAAGAAA
859	29015	28156	PRECISE	0	37	CTACCCTCTT	GAGTGCATTA	ACTGTCACTA	AGAAATCTGC
28361	29009	648	PRECISE	0	25	AACCAGAATG	GAGAACGCAG	GGCCAAACTG	TCACTAAGAA
1287	29005	27718	PRECISE	0	16	AAGCCACTTG	CGAATTTTGT	ACAAGGCCAA	ACTGTCACTA
2920	29025	26105	PRECISE	0	9	TTTGCAACCA	GTATCTGAAT	AGAAATCTGC	TGCTGAGGCT
890	29025	28135	PRECISE	0	36	GCACGTGCTG	GTAAAGCTTC	AGAAATCTGC	TGCTGAGGCT
1518	29037	27519	PRECISE	0	5	GTTGCCATAA	CAAGTGTGCC	CTGAGGCTTC	TAAGAAGCCT
1652	29037	27385	PRECISE	0	12	AACATCAATA	TTGTTGGTGA	CTGAGGCTTC	TAAGAAGCCT
6710	29038	22328	PRECISE	0	4	CTTAACAAAG	TTGTTAGTAC	TGAGGCTTCT	AAGAAGCCTC
6352	29038	22686	PRECISE	0	4	TGTACTGAAG	TCAGAGGACG	TGAGGCTTCT	AAGAAGCCTC
2484	29039	26555	PRECISE	0	6	AAGAAATTAT	CTTCTTAGAG	GAGGCTTCTA	AGAAGCCTCG
833	29024	28191	PRECISE	0	110	GATAACAACT	TCTGTGGCCC	AAGAAATCTG	CTGCTGAGGC
6610	29039	22429	PRECISE	0	8	ATTATCTAGA	GTATTAGGTT	GAGGCTTCTA	AGAAGCCTCG
2008	29037	27029	PRECISE	0	23	GAGACTCATT	GATGCTATGA	CTGAGGCTTC	TAAGAAGCCT
1140	29038	27898	PRECISE	0	26	AAAAGAAAAA	GCTTGATGGC	TGAGGCTTCT	AAGAAGCCTC
4657	29045	24388	PRECISE	0	8	AGCTGCTCGG	TATATGAGAT	TCTAAGAAGC	CTCGGCAAAA
1089	29038	27949	PRECISE	0	28	ATTTTGTATT	TCCCTTAAAT	TGAGGCTTCT	AAGAAGCCTC
2807	29050	26243	PRECISE	0	5	CTTGATGAAA	GGATTGATAA	GAAGCCTCGG	CAAAAACGTA
7706	29051	21345	PRECISE	0	7	AAAAGACCAA	TAAATCCTAC	AAGCCTCGGC	AAAAACGTAC
2446	29042	26596	PRECISE	0	10	AGAAGAAACT	GGCCTACTCA	GCTTCTAAGA	AGCCTCGGCA
2772	29053	26281	PRECISE	0	4	TGCAAGGTTA	CAAGAGTGTG	GCCTCGGCAA	AAACGTACTG
687	29053	28366	PRECISE	0	6	CCGATCTAAA	GTCATTTGAC	GCCTCGGCAA	AAACGTACTG
5245	29058	23813	PRECISE	0	5	ATACCCACAA	GTTAATGGTT	GGCAAAAACG	TACTGCCACT
4997	29058	24061	PRECISE	0	4	GACAACATTA	ACCTCCACAC	GGCAAAAACG	TACTGCCACT
7102	29064	21962	PRECISE	0	13	CACTATTGCA	ACCTACTGTA	AACGTACTGC	CACTAAAGCA
2131	29055	26924	PRECISE	0	6	TGTTTATGAA	AAACTCAAAC	CTCGGCAAAA	ACGTACTGCC
8547	29066	20519	PRECISE	0	4	TAGCACTTAA	GGGTGGTAAA	CGTACTGCCA	CTAAAGCATA
17204	29067	11863	PRECISE	0	4	AGGCATTAAA	ATATTTGCCT	GTACTGCCAC	TAAAGCATAC
3379	29067	25688	PRECISE	0	14	TGACAATGTA	TACATTAAAA	GTACTGCCAC	TAAAGCATAC
1441	29052	27611	PRECISE	0	58	TGAATCTGGC	TTGAAAACCA	AGCCTCGGCA	AAAACGTACT
3959	29068	25109	PRECISE	0	4	GATAAGAAAA	TCAAAGCTTG	TACTGCCACT	AAAGCATACA
1989	29068	27079	PRECISE	0	12	GAATTTCACA	GTATTCACTG	TACTGCCACT	AAAGCATACA
7656	29069	21413	PRECISE	0	4	GTAGTACATT	TATTAGTGAT	ACTGCCACTA	AAGCATACAA
1800	29059	27259	PRECISE	0	32	TTAAAGTTAC	AAAAGGAAAA	GCAAAAACGT	ACTGCCACTA
2255	29075	26820	PRECISE	0	8	GGTGGACAAA	TTGTCACCTG	ACTAAAGCAT	ACAATGTAAC
2705	29072	26367	PRECISE	0	6	AATACCTTCA	CACTCAAAGG	GCCACTAAAG	CATACAATGT
6913	29077	22164	PRECISE	0	5	TTCATTTAAT	TATTTGAAGT	TAAAGCATAC	AATGTAACAC
28517	29068	551	PRECISE	0	11	AGTCCAGATG	ACCAAATTGG	TACTGCCACT	AAAGCATACA
7708	29078	21370	PRECISE	0	6	AAGACCAATA	AATCCTACTG	AAAGCATACA	ATGTAACACA
3836	29078	25242	PRECISE	0	13	TCAAGCTTTT	TGGAAATGAA	AAAGCATACA	ATGTAACACA
6949	29061	22112	PRECISE	0	18	ACTGATAAAT	ATTATAATTT	AAAAACGTAC	TGCCACTAAA
6604	29071	22467	PRECISE	0	11	TAATGAATTA	TCTAGAGTAT	TGCCACTAAA	GCATACAATG
7434	29081	21647	PRECISE	0	7	TTGCATCATT	TTATTATGTA	GCATACAATG	TAACACAAGC
1642	29074	27432	PRECISE	0	26	AGAGAAAGTC	AACATCAATA	CACTAAAGCA	TACAATGTAA
686	29081	28395	PRECISE	0	5	GCCGATCTAA	AGTCATTTGA	GCATACAATG	TAACACAAGC
6765	29081	22316	PRECISE	0	12	TTTGTACTAA	TTATATGCCT	GCATACAATG	TAACACAAGC
4119	29081	24962	PRECISE	0	9	ATGCTCCATA	TATAGTGGGT	GCATACAATG	TAACACAAGC
8585	29081	20496	PRECISE	0	7	AAGCAGTTAA	TTAAAGTTAC	GCATACAATG	TAACACAAGC
23204	29082	5878	PRECISE	0	4	GGTTTAACAG	GCACAGGTGT	CATACAATGT	AACACAAGCT
1842	29068	27226	PRECISE	0	31	TTGGTGAACA	GAAATCAATA	TACTGCCACT	AAAGCATACA
1272	29067	27795	PRECISE	0	79	CGGGCGATTT	TGTTAAAGCC	GTACTGCCAC	TAAAGCATAC
6039	29082	23043	PRECISE	0	14	ACGCAAGCTT	CGATAATTTT	CATACAATGT	AACACAAGCT
2043	29082	27039	PRECISE	0	11	TGGCTACTAA	CAATCTAGTT	CATACAATGT	AACACAAGCT
7210	29073	21863	PRECISE	0	12	ATCTTTTAAA	TGGGATTTAA	CCACTAAAGC	ATACAATGTA
3046	29072	26026	PRECISE	0	13	CTACCCTCCA	GATGAGGATG	GCCACTAAAG	CATACAATGT
1125	29074	27949	PRECISE	0	73	TTCAACCAAG	GGTTGAAAAG	CACTAAAGCA	TACAATGTAA
23583	29083	5500	PRECISE	0	4	GCGCTAGTTA	TCAGACTCAG	ATACAATGTA	ACACAAGCTT
3095	29083	25988	PRECISE	0	9	TTTGAGCCAT	CAACTCAATA	ATACAATGTA	ACACAAGCTT
8163	29083	20920	PRECISE	0	10	TATCTACTTT	TATTTCAGCA	ATACAATGTA	ACACAAGCTT
28319	29069	750	PRECISE	0	100	CCCCGCATTA	CGTTTGGTGG	ACTGCCACTA	AAGCATACAA
6653	29073	22420	PRECISE	0	11	TTAGCTGCTG	TTAATAGTGT	CCACTAAAGC	ATACAATGTA
1314	29083	27769	PRECISE	0	36	AGAATTTGAC	TAAAGAAGGT	ATACAATGTA	ACACAAGCTT
1673	29083	27410	PRECISE	0	15	TTTAAACTTA	ATGAAGAGAT	ATACAATGTA	ACACAAGCTT
2614	29083	26469	PRECISE	0	21	TACACCAGTT	TGTATTAACG	ATACAATGTA	ACACAAGCTT
8950	29084	20134	PRECISE	0	8	TGGTAACATC	TGTTACACAC	TACAATGTAA	CACAAGCTTT
28409	29083	674	PRECISE	0	53	CAAGGTTTAC	CCAATAATAC	ATACAATGTA	ACACAAGCTT
7347	29087	21740	PRECISE	0	4	TTATTAGTAA	TTCTTGGCTT	AATGTAACAC	AAGCTTTCGG
1817	29077	27260	PRECISE	0	18	AAAGCTAAAA	AAGGTGCCTG	TAAAGCATAC	AATGTAACAC
734	29069	28335	PRECISE	0	305	TATGAAGATT	TTCAAGAAAA	ACTGCCACTA	AAGCATACAA
6809	29081	22272	PRECISE	0	13	TTGTGTACTT	TTACTAGAAG	GCATACAATG	TAACACAAGC
1242	29083	27841	PRECISE	0	71	GTGATCATTG	TGGTGAAACT	ATACAATGTA	ACACAAGCTT
7077	29091	22014	PRECISE	0	4	AAGGCTATTT	GAACTCTACT	TAACACAAGC	TTTCGGCAGA
2392	29091	26699	PRECISE	0	5	TGAAACATTT	GTCACGCACT	TAACACAAGC	TTTCGGCAGA
1169	29081	27912	PRECISE	0	106	AGAATTCGAT	CTGTCTATCC	GCATACAATG	TAACACAAGC
7207	29091	21884	PRECISE	0	8	TTCATCTTTT	AAATGGGATT	TAACACAAGC	TTTCGGCAGA
2870	29080	26210	PRECISE	0	12	ACAGAAGTAA	ATGAGTTCGC	AGCATACAAT	GTAACACAAG
1577	29069	27492	PRECISE	0	37	CATACAGGTG	TTGTTGGAGA	ACTGCCACTA	AAGCATACAA
1900	29088	27188	PRECISE	0	35	TGTTGTACGA	TCAATTTTCT	ATGTAACACA	AGCTTTCGGC
1942	29074	27132	PRECISE	0	98	AAATTCTGTG	CGTGTTTTAC	CACTAAAGCA	TACAATGTAA
2483	29083	26600	PRECISE	0	59	AAAGAAATTA	TCTTCTTAGA	ATACAATGTA	ACACAAGCTT
6635	29093	22458	PRECISE	0	5	ACCCTTGCTA	CTCATGGTTT	ACACAAGCTT	TCGGCAGACG
633	29093	28460	PRECISE	0	7	AGGTTCTTCT	TCGTAAGAAC	ACACAAGCTT	TCGGCAGACG
1344	29083	27739	PRECISE	0	22	GTGGTTACTT	ACCCCAAAAT	ATACAATGTA	ACACAAGCTT
1520	29081	27561	PRECISE	0	164	TGCCATAACA	AGTGTGCCTA	GCATACAATG	TAACACAAGC
859	29083	28224	PRECISE	0	79	CTACCCTCTT	GAGTGCATTA	ATACAATGTA	ACACAAGCTT
1217	29083	27866	PRECISE	0	28	ATGTGCCTTT	CAACTCTCAT	ATACAATGTA	ACACAAGCTT
4869	29093	24224	PRECISE	0	6	ATAAAAGTGT	ATATTACACT	ACACAAGCTT	TCGGCAGACG
3452	29095	25643	PRECISE	0	9	GCAGCCAATG	TTTACCTTAA	ACAAGCTTTC	GGCAGACGTG
28466	29083	617	PRECISE	0	46	GAAGACCTTA	AATTCCCTCG	ATACAATGTA	ACACAAGCTT
1294	29077	27783	PRECISE	0	25	TTGCGAATTT	TGTGGCACTG	TAAAGCATAC	AATGTAACAC
1038	29081	28043	PRECISE	0	103	TTGAAATTAA	ATTGGCAAAG	GCATACAATG	TAACACAAGC
1431	29081	27650	PRECISE	0	137	AATACCATAA	TGAATCTGGC	GCATACAATG	TAACACAAGC
1014	29083	28069	PRECISE	0	251	AGAGCTATGA	ATTGCAGACA	ATACAATGTA	ACACAAGCTT
1271	29099	27828	PRECISE	0	24	ACGGGCGATT	TTGTTAAAGC	GCTTTCGGCA	GACGTGGTCC
3602	29102	25500	PRECISE	0	4	CTTGCTAAAC	ACTGTCTTCA	TTCGGCAGAC	GTGGTCCAGA
3815	29103	25288	PRECISE	0	4	AATCTCTATG	ACAAACTTGT	TCGGCAGACG	TGGTCCAGAA
830	29081	28251	PRECISE	0	151	GTCGATAACA	ACTTCTGTGG	GCATACAATG	TAACACAAGC
2678	29105	26427	PRECISE	0	20	CTTGCACCTA	ATATGATGGT	GGCAGACGTG	GTCCAGAACA
1955	29097	27142	PRECISE	0	22	GTTTTACAGA	AGGCCGCTAT	AAGCTTTCGG	CAGACGTGGT
3697	29109	25412	PRECISE	0	4	CGAAGTTCTA	CTTGCACCAT	GACGTGGTCC	AGAACAAACC
13484	29109	15625	PRECISE	0	9	GCGGTGTAAG	TGCAGCCCGT	GACGTGGTCC	AGAACAAACC
1294	29103	27809	PRECISE	0	17	TTGCGAATTT	TGTGGCACTG	TCGGCAGACG	TGGTCCAGAA
5320	29111	23791	PRECISE	0	6	ACTCCAACAA	ATAGAGTTGA	CGTGGTCCAG	AACAAACCCA
29066	29102	36	PRECISE	0	18	CGTACTGCCA	CTAAAGCATA	TTCGGCAGAC	GTGGTCCAGA
4968	29112	24144	PRECISE	0	5	TGAGGACTAT	TAAGGTGTTT	GTGGTCCAGA	ACAAACCCAA
738	29095	28357	PRECISE	0	44	AAGATTTTCA	AGAAAACTGG	ACAAGCTTTC	GGCAGACGTG
27877	29112	1235	PRECISE	0	8	ATGAAACTTG	TCACGCCTAA	GTGGTCCAGA	ACAAACCCAA
1394	29113	27719	PRECISE	0	6	CACAATTCAG	AAGTAGGACC	TGGTCCAGAA	CAAACCCAAG
4696	29112	24416	PRECISE	0	12	AGTTTCTGTT	TCTTCACCTG	GTGGTCCAGA	ACAAACCCAA
3393	29109	25716	PRECISE	0	12	TTAAAAATGC	AGACATTGTG	GACGTGGTCC	AGAACAAACC
28326	29122	796	PRECISE	0	11	TTACGTTTGG	TGGACCCTCA	ACAAACCCAA	GGAAATTTTG
71	29113	29042	PRECISE	0	47	TTCTCTAAAC	GAACTTTAAA	TGGTCCAGAA	CAAACCCAAG
3271	29122	25851	PRECISE	0	14	AACTACTATT	CAAACAATTG	ACAAACCCAA	GGAAATTTTG
2648	29114	26466	PRECISE	0	12	GAAATCAAAG	ACACAGAAAA	GGTCCAGAAC	AAACCCAAGG
28306	29118	812	PRECISE	0	58	TCAGCGAAAT	GCACCCCGCA	CAGAACAAAC	CCAAGGAAAT
8348	29124	20776	PRECISE	0	6	ATTGACTGTA	GTGCGCGTCA	AAACCCAAGG	AAATTTTGGG
2153	29125	26972	PRECISE	0	8	GTCCTTGATT	GGCTTGAAGA	AACCCAAGGA	AATTTTGGGG
3965	29125	25160	PRECISE	0	12	AAAATCAAAG	CTTGTGTTGA	AACCCAAGGA	AATTTTGGGG
2785	29125	26340	PRECISE	0	8	GAGTGTGAAT	ATCACTTTTG	AACCCAAGGA	AATTTTGGGG
1703	29112	27409	PRECISE	0	23	TTGGCATCTT	TTTCTGCTTC	GTGGTCCAGA	ACAAACCCAA
2444	29114	26670	PRECISE	0	42	AGAGAAGAAA	CTGGCCTACT	GGTCCAGAAC	AAACCCAAGG
3788	29125	25337	PRECISE	0	10	AATGTCTACT	TAGCTGTCTT	AACCCAAGGA	AATTTTGGGG
2553	29110	26557	PRECISE	0	18	CTGGTGATTT	ACAACCATTA	ACGTGGTCCA	GAACAAACCC
29019	29109	90	PRECISE	0	9	TCACTAAGAA	ATCTGCTGCT	GACGTGGTCC	AGAACAAACC
1636	29129	27493	PRECISE	0	8	CCAAAAAGAG	AAAGTCAACA	CAAGGAAATT	TTGGGGACCA
2412	29126	26714	PRECISE	0	42	CAAAGGGATT	GTACAGAAAG	ACCCAAGGAA	ATTTTGGGGA
3887	29132	25245	PRECISE	0	4	GAGATTCCTA	AAGAGGAAGT	GGAAATTTTG	GGGACCAGGA
1236	29125	27889	PRECISE	0	11	TGAAGTGTGA	TCATTGTGGT	AACCCAAGGA	AATTTTGGGG
3084	29134	26050	PRECISE	0	5	AAGAAGAAGA	GTTTGAGCCA	AAATTTTGGG	GACCAGGAAC
1716	29135	27419	PRECISE	0	14	CTGCTTCCAC	AAGTGCTTTT	AATTTTGGGG	ACCAGGAACT
2374	29127	26753	PRECISE	0	12	TAAAGCCTTG	AATTTAGGTG	CCCAAGGAAA	TTTTGGGGAC
5272	29137	23865	PRECISE	0	6	TATTAAATGG	GCAGATAACA	TTTTGGGGAC	CAGGAACTAA
7698	29128	21430	PRECISE	0	10	TACAGTTTAA	AAGACCAATA	CCAAGGAAAT	TTTGGGGACC
2482	29114	26632	PRECISE	0	42	AAAAGAAATT	ATCTTCTTAG	GGTCCAGAAC	AAACCCAAGG
1674	29129	27455	PRECISE	0	16	TTAAACTTAA	TGAAGAGATC	CAAGGAAATT	TTGGGGACCA
7531	29130	21599	PRECISE	0	7	AAGAGTCGAA	TGTACAACTA	AAGGAAATTT	TGGGGACCAG
3602	29130	25528	PRECISE	0	9	CTTGCTAAAC	ACTGTCTTCA	AAGGAAATTT	TGGGGACCAG
1013	29130	28117	PRECISE	0	52	AAGAGCTATG	AATTGCAGAC	AAGGAAATTT	TGGGGACCAG
10493	29141	18648	PRECISE	0	6	TCATGTGGTA	GTGTTGGTTT	GGGGACCAGG	AACTAATCAG
4221	29141	24920	PRECISE	0	4	CTTTGAGAAA	AGTGCCAACA	GGGGACCAGG	AACTAATCAG
2671	29141	26470	PRECISE	0	13	CTGTGCCCTT	GCACCTAATA	GGGGACCAGG	AACTAATCAG
4554	29142	24588	PRECISE	0	10	GTAAAACAAC	TGTAGCGTCA	GGGACCAGGA	ACTAATCAGA
1828	29122	27294	PRECISE	0	47	AGGTGCCTGG	AATATTGGTG	ACAAACCCAA	GGAAATTTTG
1460	29129	27669	PRECISE	0	39	ATTCTTCGTA	AGGGTGGTCG	CAAGGAAATT	TTGGGGACCA
1423	29140	27717	PRECISE	0	33	TCTTGCCGAA	TACCATAATG	TGGGGACCAG	GAACTAATCA
1160	29144	27984	PRECISE	0	10	TTTATGGGTA	GAATTCGATC	GACCAGGAAC	TAATCAGACA
1389	29142	27753	PRECISE	0	18	CATGTCACAA	TTCAGAAGTA	GGGACCAGGA	ACTAATCAGA
2953	29146	26193	PRECISE	0	4	GGGCATTGAT	TTAGATGAGT	CCAGGAACTA	ATCAGACAAG
1739	29146	27407	PRECISE	0	13	GAAACTGTGA	AAGGTTTGGA	CCAGGAACTA	ATCAGACAAG
727	29125	28398	PRECISE	0	60	TGATCCTTAT	GAAGATTTTC	AACCCAAGGA	AATTTTGGGG
1063	29143	28080	PRECISE	0	102	TGACACCTTC	AATGGGGAAT	GGACCAGGAA	CTAATCAGAC
2269	29134	26865	PRECISE	0	19	CACCTGTGCA	AAGGAAATTA	AAATTTTGGG	GACCAGGAAC
7648	29140	21492	PRECISE	0	15	CTGTGCTGGT	AGTACATTTA	TGGGGACCAG	GAACTAATCA
1340	29140	27800	PRECISE	0	52	ACTTGTGGTT	ACTTACCCCA	TGGGGACCAG	GAACTAATCA
3328	29143	25815	PRECISE	0	23	AGTTGTTCAG	ACTATTGAAG	GGACCAGGAA	CTAATCAGAC
4352	29143	24791	PRECISE	0	23	ATCTCTAATG	AGAAGCAAGA	GGACCAGGAA	CTAATCAGAC
28000	29146	1146	PRECISE	0	9	TTGATGACCC	GTGTCCTATT	CCAGGAACTA	ATCAGACAAG
2007	29149	27142	PRECISE	0	6	TGAGACTCAT	TGATGCTATG	GGAACTAATC	AGACAAGGAA
4166	29152	24986	PRECISE	0	16	GCTGTGGTTA	TACCTACTAA	ACTAATCAGA	CAAGGAACTG
1234	29141	27907	PRECISE	0	9	CATGAAGTGT	GATCATTGTG	GGGGACCAGG	AACTAATCAG
756	29141	28385	PRECISE	0	136	GGAACACTAA	ACATAGCAGT	GGGGACCAGG	AACTAATCAG
5809	29162	23353	PRECISE	0	7	GTATTGCATA	GACGGTGCTT	CAAGGAACTG	ATTACAAACA
6983	29136	22153	PRECISE	0	15	AGTGTTTGCC	TAGGTTCTTT	ATTTTGGGGA	CCAGGAACTA
27902	29163	1261	PRECISE	0	21	CATGAAATTT	CTTGTTTTCT	AAGGAACTGA	TTACAAACAT
27840	29153	1313	PRECISE	0	9	ATTATCTTTT	GGTTCTCACT	CTAATCAGAC	AAGGAACTGA
3106	29152	26046	PRECISE	0	18	AACTCAATAT	GAGTATGGTA	ACTAATCAGA	CAAGGAACTG
5016	29164	24148	PRECISE	0	7	CGCAAGTTGT	GGACATGTCA	AGGAACTGAT	TACAAACATT
3274	29155	25881	PRECISE	0	11	TACTATTCAA	ACAATTGTTG	AATCAGACAA	GGAACTGATT
76	29153	29077	PRECISE	0	80	TAAACGAACT	TTAAAATCTG	CTAATCAGAC	AAGGAACTGA
4595	29165	24570	PRECISE	0	5	CTAAATGAAA	CTCTTGTTAC	GGAACTGATT	ACAAACATTG
27509	29166	1657	PRECISE	0	8	CTTCTGGAAC	ATACGAGGGC	GAACTGATTA	CAAACATTGG
3745	29166	25421	PRECISE	0	26	CCCTATACAT	TCTTTAAGAG	GAACTGATTA	CAAACATTGG
3504	29167	25663	PRECISE	0	7	AGGCTACTAA	CAATGCCATG	AACTGATTAC	AAACATTGGC
8313	29167	20854	PRECISE	0	6	TTGAAAACAT	GACACCCCGT	AACTGATTAC	AAACATTGGC
655	29153	28498	PRECISE	0	9	TAATAAAGGA	GCTGGTGGCC	CTAATCAGAC	AAGGAACTGA
26077	29168	3091	PRECISE	0	7	GAACATGTTA	CCTTCTTCAT	ACTGATTACA	AACATTGGCC
1573	29169	27596	PRECISE	0	81	TAACCATACA	GGTGTTGTTG	CTGATTACAA	ACATTGGCCG
2066	29162	27096	PRECISE	0	44	ATGGCCTACA	TTACAGGTGG	CAAGGAACTG	ATTACAAACA
2034	29163	27129	PRECISE	0	49	CATCTGATTT	GGCTACTAAC	AAGGAACTGA	TTACAAACAT
1947	29162	27215	PRECISE	0	44	CTGTGCGTGT	TTTACAGAAG	CAAGGAACTG	ATTACAAACA
939	29153	28214	PRECISE	0	75	TTGACACTAA	GAGGGGTGTA	CTAATCAGAC	AAGGAACTGA
7892	29172	21280	PRECISE	0	9	GTTATAGTTT	TTGATGGTAA	ATTACAAACA	TTGGCCGCAA
28489	29172	683	PRECISE	0	10	ACAAGGCGTT	CCAATTAACA	ATTACAAACA	TTGGCCGCAA
1522	29164	27642	PRECISE	0	17	CCATAACAAG	TGTGCCTATT	AGGAACTGAT	TACAAACATT
29070	29168	98	PRECISE	0	14	CTGCCACTAA	AGCATACAAT	ACTGATTACA	AACATTGGCC
8699	29174	20475	PRECISE	0	4	TACAAGGCTA	TTGATGGTGG	TACAAACATT	GGCCGCAAAT
1673	29154	27481	PRECISE	0	40	TTTAAACTTA	ATGAAGAGAT	TAATCAGACA	AGGAACTGAT
9565	29176	19611	PRECISE	0	5	TTACTCATTC	TTACCTGGTG	CAAACATTGG	CCGCAAATTG
28244	29171	927	PRECISE	0	36	TCGTGTTGTT	TTAGATTTCA	GATTACAAAC	ATTGGCCGCA
1804	29167	27363	PRECISE	0	25	AGTTACAAAA	GGAAAAGCTA	AACTGATTAC	AAACATTGGC
2412	29166	26754	PRECISE	0	14	CAAAGGGATT	GTACAGAAAG	GAACTGATTA	CAAACATTGG
1305	29165	27860	PRECISE	0	37	GTGGCACTGA	GAATTTGACT	GGAACTGATT	ACAAACATTG
1209	29160	27951	PRECISE	0	66	GCAACCAAAT	GTGCCTTTCA	GACAAGGAAC	TGATTACAAA
3781	29169	25388	PRECISE	0	6	TCGCACAAAT	GTCTACTTAG	CTGATTACAA	ACATTGGCCG
2365	29179	26814	PRECISE	0	4	AGCTAAACTT	AAAGCCTTGA	ACATTGGCCG	CAAATTGCAC
2466	29173	26707	PRECISE	0	17	TGCCTCTAAA	AGCCCCAAAA	TTACAAACAT	TGGCCGCAAA
976	29173	28197	PRECISE	0	13	TGAGCATGAA	ATTGCTTGGT	TTACAAACAT	TGGCCGCAAA
1035	29170	28135	PRECISE	0	47	CTTTTGAAAT	TAAATTGGCA	TGATTACAAA	CATTGGCCGC
1014	29146	28132	PRECISE	0	51	AGAGCTATGA	ATTGCAGACA	CCAGGAACTA	ATCAGACAAG
686	29165	28479	PRECISE	0	43	GCCGATCTAA	AGTCATTTGA	GGAACTGATT	ACAAACATTG
9127	29180	20053	PRECISE	0	4	CACACGTTAT	GTGCTCATGG	CATTGGCCGC	AAATTGCACA
2312	29181	26869	PRECISE	0	16	AAGCTTGTAA	ATAAATTTTT	ATTGGCCGCA	AATTGCACAA
3883	29182	25299	PRECISE	0	8	CGCTGAGATT	CCTAAAGAGG	TTGGCCGCAA	ATTGCACAAT
1278	29162	27884	PRECISE	0	37	ATTTTGTTAA	AGCCACTTGC	CAAGGAACTG	ATTACAAACA
1761	29170	27409	PRECISE	0	22	ATAAAGCATT	CAAACAAATT	TGATTACAAA	CATTGGCCGC
1235	29174	27939	PRECISE	0	13	ATGAAGTGTG	ATCATTGTGG	TACAAACATT	GGCCGCAAAT
4459	29184	24725	PRECISE	0	10	TAAAGCCATA	GTTTCAACTA	GGCCGCAAAT	TGCACAATTT
894	29162	28268	PRECISE	0	53	GTGCTGGTAA	AGCTTCATGC	CAAGGAACTG	ATTACAAACA
3914	29184	25270	PRECISE	0	5	TTTATAACTG	AAAGTAAACC	GGCCGCAAAT	TGCACAATTT
3950	29184	25234	PRECISE	0	4	AAACAAGATG	ATAAGAAAAT	GGCCGCAAAT	TGCACAATTT
28405	29186	781	PRECISE	0	5	GCCCCAAGGT	TTACCCAATA	CCGCAAATTG	CACAATTTGC
3592	29173	25581	PRECISE	0	10	CGGACACAAT	CTTGCTAAAC	TTACAAACAT	TGGCCGCAAA
1115	29174	28059	PRECISE	0	58	ATCAAGACTA	TTCAACCAAG	TACAAACATT	GGCCGCAAAT
1191	29188	27997	PRECISE	0	5	TTGCGTCACC	AAATGAATGC	GCAAATTGCA	CAATTTGCCC
27799	29172	1373	PRECISE	0	335	GCTTTTTAGC	CTTTCTGCTA	ATTACAAACA	TTGGCCGCAA
45	29188	29143	PRECISE	0	4	CCAACTTTCG	ATCTCTTGTA	GCAAATTGCA	CAATTTGCCC
21633	29188	7555	PRECISE	0	5	GAACTCAATT	ACCCCCTGCA	GCAAATTGCA	CAATTTGCCC
1620	29179	27559	PRECISE	0	26	ACCTTCTTGA	AATACTCCAA	ACATTGGCCG	CAAATTGCAC
2844	29179	26335	PRECISE	0	11	GCTCTGCCTA	TACAGTTGAA	ACATTGGCCG	CAAATTGCAC
28796	29191	395	PRECISE	0	4	TACGCAGAAG	GGAGCAGAGG	AATTGCACAA	TTTGCCCCCA
1396	29171	27775	PRECISE	0	58	CAATTCAGAA	GTAGGACCTG	GATTACAAAC	ATTGGCCGCA
1534	29182	27648	PRECISE	0	9	TGCCTATTGG	GTTCCACGTG	TTGGCCGCAA	ATTGCACAAT
3045	29174	26129	PRECISE	0	11	TCTACCCTCC	AGATGAGGAT	TACAAACATT	GGCCGCAAAT
1430	29194	27764	PRECISE	0	6	GAATACCATA	ATGAATCTGG	TGCACAATTT	GCCCCCAGCG
498	29194	28696	PRECISE	0	4	ATGCTCGAAC	TGCACCTCAT	TGCACAATTT	GCCCCCAGCG
732	29179	28447	PRECISE	0	89	CTTATGAAGA	TTTTCAAGAA	ACATTGGCCG	CAAATTGCAC
27768	29184	1416	PRECISE	0	64	ATTGAACTTT	CATTAATTGA	GGCCGCAAAT	TGCACAATTT
7207	29191	21984	PRECISE	0	15	TTCATCTTTT	AAATGGGATT	AATTGCACAA	TTTGCCCCCA
5595	29193	23598	PRECISE	0	6	TTTCTTATGA	ACAATTTAAG	TTGCACAATT	TGCCCCCAGC
2655	29199	26544	PRECISE	0	15	AAGACACAGA	AAAGTACTGT	AATTTGCCCC	CAGCGCTTCA
921	29188	28267	PRECISE	0	37	CCGAACAACT	GGACTTTATT	GCAAATTGCA	CAATTTGCCC
2498	29178	26680	PRECISE	0	17	TTAGAGGGAG	AAACACTTCC	AACATTGGCC	GCAAATTGCA
2457	29190	26733	PRECISE	0	20	GCCTACTCAT	GCCTCTAAAA	AAATTGCACA	ATTTGCCCCC
1579	29191	27612	PRECISE	0	16	TACAGGTGTT	GTTGGAGAAG	AATTGCACAA	TTTGCCCCCA
1302	29188	27886	PRECISE	0	48	TTTGTGGCAC	TGAGAATTTG	GCAAATTGCA	CAATTTGCCC
2893	29206	26313	PRECISE	0	8	TGTTGTGGCA	GATGCTGTCA	CCCCAGCGCT	TCAGCGTTCT
337	29197	28860	PRECISE	0	8	ACAGGTTCGC	GACGTGCTCG	ACAATTTGCC	CCCAGCGCTT
1694	29197	27503	PRECISE	0	8	GCCATTATTT	TGGCATCTTT	ACAATTTGCC	CCCAGCGCTT
4724	29207	24483	PRECISE	0	6	ACAGCGTATA	ATGGTTATCT	CCCAGCGCTT	CAGCGTTCTT
1042	29192	28150	PRECISE	0	20	AATTAAATTG	GCAAAGAAAT	ATTGCACAAT	TTGCCCCCAG
7121	29208	22087	PRECISE	0	5	ACTGGTTCTA	TACCTTGTAG	CCAGCGCTTC	AGCGTTCTTC
2808	29189	26381	PRECISE	0	13	TTGATGAAAG	GATTGATAAA	CAAATTGCAC	AATTTGCCCC
1652	29207	27555	PRECISE	0	21	AACATCAATA	TTGTTGGTGA	CCCAGCGCTT	CAGCGTTCTT
1475	29208	27733	PRECISE	0	18	GGTCGCACTA	TTGCCTTTGG	CCAGCGCTTC	AGCGTTCTTC
4580	29213	24633	PRECISE	0	5	AACACACTTA	ACGATCTAAA	GCTTCAGCGT	TCTTCGGAAT
2619	29216	26597	PRECISE	0	4	CAGTTTGTAT	TAACGGGCTT	TCAGCGTTCT	TCGGAATGTC
1610	29207	27597	PRECISE	0	25	CTTAATGACA	ACCTTCTTGA	CCCAGCGCTT	CAGCGTTCTT
860	29211	28351	PRECISE	0	13	TACCCTCTTG	AGTGCATTAA	GCGCTTCAGC	GTTCTTCGGA
1095	29204	28109	PRECISE	0	24	TATTTCCCTT	AAATTCCATA	GCCCCCAGCG	CTTCAGCGTT
8915	29228	20313	PRECISE	0	7	TTTTTGCATT	TCTTACCTAG	GGAATGTCGC	GCATTGGCAT
2156	29230	27074	PRECISE	0	9	CTTGATTGGC	TTGAAGAGAA	AATGTCGCGC	ATTGGCATGG
27778	29219	1441	PRECISE	0	21	CATTAATTGA	CTTCTATTTG	GCGTTCTTCG	GAATGTCGCG
4899	29235	24336	PRECISE	0	5	CCACATTCCA	CCTAGATGGT	CGCGCATTGG	CATGGAAGTC
460	29236	28776	PRECISE	0	11	TCAACTTGAA	CAGCCCTATG	GCGCATTGGC	ATGGAAGTCA
2749	29227	26478	PRECISE	0	9	TGGTGATGAC	ACTGTGATAG	CGGAATGTCG	CGCATTGGCA
559	29227	28668	PRECISE	0	8	TCAGTACGGT	CGTAGTGGTG	CGGAATGTCG	CGCATTGGCA
6761	29239	22478	PRECISE	0	4	CGTGTTTGTA	CTAATTATAT	CATTGGCATG	GAAGTCACAC
2566	29239	26673	PRECISE	0	6	ACCATTAGAA	CAACCTACTA	CATTGGCATG	GAAGTCACAC
756	29220	28464	PRECISE	0	8	GGAACACTAA	ACATAGCAGT	CGTTCTTCGG	AATGTCGCGC
29193	29230	37	PRECISE	0	10	TTGCACAATT	TGCCCCCAGC	AATGTCGCGC	ATTGGCATGG
2442	29247	26805	PRECISE	0	7	CCAGAGAAGA	AACTGGCCTA	TGGAAGTCAC	ACCTTCGGGA
3304	29237	25933	PRECISE	0	16	TCAATTAGAG	ATGGAACTTA	CGCATTGGCA	TGGAAGTCAC
1616	29247	27631	PRECISE	0	21	GACAACCTTC	TTGAAATACT	TGGAAGTCAC	ACCTTCGGGA
1963	29249	27286	PRECISE	0	8	GAAGGCCGCT	ATAACAATAC	GAAGTCACAC	CTTCGGGAAC
7208	29240	22032	PRECISE	0	14	TCATCTTTTA	AATGGGATTT	ATTGGCATGG	AAGTCACACC
3898	29250	25352	PRECISE	0	4	AGAGGAAGTT	AAGCCATTTA	AAGTCACACC	TTCGGGAACG
8278	29250	20972	PRECISE	0	5	TAGTTGTAAT	AACTATATGC	AAGTCACACC	TTCGGGAACG
28772	29251	479	PRECISE	0	10	GGAACAACAT	TGCCAAAAGG	AGTCACACCT	TCGGGAACGT
6860	29242	22382	PRECISE	0	6	ACTACTATAG	CAAAGAATAC	TGGCATGGAA	GTCACACCTT
4339	29249	24910	PRECISE	0	12	TCTACCATCT	ATTATCTCTA	GAAGTCACAC	CTTCGGGAAC
28157	29230	1073	PRECISE	0	8	TTTTACAATT	AATTGCCAGG	AATGTCGCGC	ATTGGCATGG
6600	29252	22652	PRECISE	0	6	AACCTAATGA	ATTATCTAGA	GTCACACCTT	CGGGAACGTG
2807	29247	26440	PRECISE	0	8	CTTGATGAAA	GGATTGATAA	TGGAAGTCAC	ACCTTCGGGA
2311	29252	26941	PRECISE	0	21	TAAGCTTGTA	AATAAATTTT	GTCACACCTT	CGGGAACGTG
843	29246	28403	PRECISE	0	106	TCTGTGGCCC	TGATGGCTAC	ATGGAAGTCA	CACCTTCGGG
1211	29250	28039	PRECISE	0	23	AACCAAATGT	GCCTTTCAAC	AAGTCACACC	TTCGGGAACG
27734	29257	1523	PRECISE	0	46	CACTTTGCTT	CACACTCAAA	ACCTTCGGGA	ACGTGGTTGA
20132	29258	9126	PRECISE	0	5	TTGGAGAAGC	CGTAAAAACA	CCTTCGGGAA	CGTGGTTGAC
3332	29257	25925	PRECISE	0	28	GTTCAGACTA	TTGAAGTGAA	ACCTTCGGGA	ACGTGGTTGA
5215	29262	24047	PRECISE	0	8	GTCAGCATTA	AATCACACTA	CGGGAACGTG	GTTGACCTAC
4053	29264	25211	PRECISE	0	4	ATGGCAATCT	TCATCCAGAT	GGAACGTGGT	TGACCTACAC
1666	29250	27584	PRECISE	0	25	TGGTGACTTT	AAACTTAATG	AAGTCACACC	TTCGGGAACG
2655	29261	26606	PRECISE	0	13	AAGACACAGA	AAAGTACTGT	TCGGGAACGT	GGTTGACCTA
4397	29265	24868	PRECISE	0	8	TTGCGAGAAA	TGCTTGCACA	GAACGTGGTT	GACCTACACA
1856	29264	27408	PRECISE	0	19	TCAATACTGA	GTCCTCTTTA	GGAACGTGGT	TGACCTACAC
28209	29265	1056	PRECISE	0	9	TCGTTCTATG	AAGACTTTTT	GAACGTGGTT	GACCTACACA
2678	29265	26587	PRECISE	0	6	CTTGCACCTA	ATATGATGGT	GAACGTGGTT	GACCTACACA
28050	29265	1215	PRECISE	0	8	GGAGCTAGAA	AATCAGCACC	GAACGTGGTT	GACCTACACA
315	29254	28939	PRECISE	0	23	TCCAACTCAG	TTTGCCTGTT	CACACCTTCG	GGAACGTGGT
755	29258	28503	PRECISE	0	49	TGGAACACTA	AACATAGCAG	CCTTCGGGAA	CGTGGTTGAC
1460	29266	27806	PRECISE	0	33	ATTCTTCGTA	AGGGTGGTCG	AACGTGGTTG	ACCTACACAG
7613	29269	21656	PRECISE	0	5	CTACACAATT	GGAATTGTGT	GTGGTTGACC	TACACAGGTG
7708	29259	21551	PRECISE	0	13	AAGACCAATA	AATCCTACTG	CTTCGGGAAC	GTGGTTGACC
929	29263	28334	PRECISE	0	84	CTGGACTTTA	TTGACACTAA	GGGAACGTGG	TTGACCTACA
7860	29270	21410	PRECISE	0	6	CTAATAACAC	TAAAGGTTCA	TGGTTGACCT	ACACAGGTGC
1389	29261	27872	PRECISE	0	16	CATGTCACAA	TTCAGAAGTA	TCGGGAACGT	GGTTGACCTA
3619	29265	25646	PRECISE	0	17	TCATGTTGTC	GGCCCAAATG	GAACGTGGTT	GACCTACACA
1579	29271	27692	PRECISE	0	30	TACAGGTGTT	GTTGGAGAAG	GGTTGACCTA	CACAGGTGCC
7375	29272	21897	PRECISE	0	4	AATAATTAAT	CTTGTACAAA	GTTGACCTAC	ACAGGTGCCA
7076	29272	22196	PRECISE	0	9	GAAGGCTATT	TGAACTCTAC	GTTGACCTAC	ACAGGTGCCA
5022	29262	24240	PRECISE	0	5	TTGTGGACAT	GTCAATGACA	CGGGAACGTG	GTTGACCTAC
2914	29272	26358	PRECISE	0	34	AAAAACTTTG	CAACCAGTAT	GTTGACCTAC	ACAGGTGCCA
1736	29270	27534	PRECISE	0	6	GTGGAAACTG	TGAAAGGTTT	TGGTTGACCT	ACACAGGTGC
809	29273	28464	PRECISE	0	14	GGAGGGGCAT	ACACTCGCTA	TTGACCTACA	CAGGTGCCAT
1494	29273	27779	PRECISE	0	5	GAGGCTGTGT	GTTCTCTTAT	TTGACCTACA	CAGGTGCCAT
4228	29274	25046	PRECISE	0	4	AAAAGTGCCA	ACAGACAATT	TGACCTACAC	AGGTGCCATC
4926	29274	24348	PRECISE	0	4	TCACCTTTGA	CAATCTTAAG	TGACCTACAC	AGGTGCCATC
2154	29274	27120	PRECISE	0	22	TCCTTGATTG	GCTTGAAGAG	TGACCTACAC	AGGTGCCATC
1835	29273	27438	PRECISE	0	33	TGGAATATTG	GTGAACAGAA	TTGACCTACA	CAGGTGCCAT
2407	29270	26863	PRECISE	0	40	GCACTCAAAG	GGATTGTACA	TGGTTGACCT	ACACAGGTGC
8530	29277	20747	PRECISE	0	12	TGTTGTAACA	ACAAAGATAG	CCTACACAGG	TGCCATCAAA
1105	29257	28152	PRECISE	0	110	AAATTCCATA	ATCAAGACTA	ACCTTCGGGA	ACGTGGTTGA
2282	29269	26987	PRECISE	0	15	GAAATTAAGG	AGAGTGTTCA	GTGGTTGACC	TACACAGGTG
23257	29279	6022	PRECISE	0	7	CCAACAATTT	GGCAGAGACA	TACACAGGTG	CCATCAAATT
1082	29269	28187	PRECISE	0	185	TGTCCAAATT	TTGTATTTCC	GTGGTTGACC	TACACAGGTG
25008	29279	4271	PRECISE	0	5	ACTCATTCAA	GGAGGAGTTA	TACACAGGTG	CCATCAAATT
27687	29279	1592	PRECISE	0	14	ACTTTACTCT	CCAATTTTTC	TACACAGGTG	CCATCAAATT
5559	29272	23713	PRECISE	0	17	TTAAGGGTGT	AGAAGCTGTT	GTTGACCTAC	ACAGGTGCCA
13468	29283	15815	PRECISE	0	6	GTTTTTAAAC	GGGTTTGCGG	CAGGTGCCAT	CAAATTGGAT
27740	29279	1539	PRECISE	0	15	GCTTCACACT	CAAAAGAAAG	TACACAGGTG	CCATCAAATT
3017	29274	26257	PRECISE	0	11	AAATTGGCTT	CACATATGTA	TGACCTACAC	AGGTGCCATC
22361	29284	6923	PRECISE	0	7	GCTTATTATG	TGGGTTATCT	AGGTGCCATC	AAATTGGATG
29183	29277	94	PRECISE	0	12	TGGCCGCAAA	TTGCACAATT	CCTACACAGG	TGCCATCAAA
10371	29286	18915	PRECISE	0	5	TTGTTCGCAT	TCAACCAGGA	GTGCCATCAA	ATTGGATGAC
27414	29288	1874	PRECISE	0	4	TCTTTTCTTG	GCACTGATAA	GCCATCAAAT	TGGATGACAA
28858	29288	430	PRECISE	0	5	CAGTTCAAGA	AATTCAACTC	GCCATCAAAT	TGGATGACAA
7030	29288	22258	PRECISE	0	5	TTTAATGTCT	AATTTAGGCA	GCCATCAAAT	TGGATGACAA
28593	29289	696	PRECISE	0	12	TCAGTCCAAG	ATGGTATTTC	CCATCAAATT	GGATGACAAA
894	29285	28391	PRECISE	0	33	GTGCTGGTAA	AGCTTCATGC	GGTGCCATCA	AATTGGATGA
1155	29285	28130	PRECISE	0	143	ATGGCTTTAT	GGGTAGAATT	GGTGCCATCA	AATTGGATGA
26861	29291	2430	PRECISE	0	13	GTCATTCAAT	CCAGAAACTA	ATCAAATTGG	ATGACAAAGA
1275	29272	27997	PRECISE	0	26	GCGATTTTGT	TAAAGCCACT	GTTGACCTAC	ACAGGTGCCA
1013	29275	28262	PRECISE	0	146	AAGAGCTATG	AATTGCAGAC	GACCTACACA	GGTGCCATCA
19202	29294	10092	PRECISE	0	4	GGAATTGCAA	TGTCGATAGA	AAATTGGATG	ACAAAGATCC
3869	29294	25425	PRECISE	0	11	GTTGAACAAA	AGATCGCTGA	AAATTGGATG	ACAAAGATCC
1332	29272	27940	PRECISE	0	43	GTGCCACTAC	TTGTGGTTAC	GTTGACCTAC	ACAGGTGCCA
734	29275	28541	PRECISE	0	208	TATGAAGATT	TTCAAGAAAA	GACCTACACA	GGTGCCATCA
2294	29296	27002	PRECISE	0	20	AGTGTTCAGA	CATTCTTTAA	ATTGGATGAC	AAAGATCCAA
27302	29296	1994	PRECISE	0	4	ACATCATAAA	CCTCATAATT	ATTGGATGAC	AAAGATCCAA
2451	29271	26820	PRECISE	0	24	AAACTGGCCT	ACTCATGCCT	GGTTGACCTA	CACAGGTGCC
3181	29284	26103	PRECISE	0	14	TCAACCTGAA	GAAGAGCAAG	AGGTGCCATC	AAATTGGATG
6629	29273	22644	PRECISE	0	27	TTGAAAACCC	TTGCTACTCA	TTGACCTACA	CAGGTGCCAT
3783	29297	25514	PRECISE	0	7	GCACAAATGT	CTACTTAGCT	TTGGATGACA	AAGATCCAAA
22858	29297	6439	PRECISE	0	18	TACAGGCTGC	GTTATAGCTT	TTGGATGACA	AAGATCCAAA
1918	29277	27359	PRECISE	0	19	CTCCCGCACT	CTTGAAACTG	CCTACACAGG	TGCCATCAAA
2256	29284	27028	PRECISE	0	21	GTGGACAAAT	TGTCACCTGT	AGGTGCCATC	AAATTGGATG
831	29294	28463	PRECISE	0	212	TCGATAACAA	CTTCTGTGGC	AAATTGGATG	ACAAAGATCC
3060	29293	26233	PRECISE	0	7	AGGATGAAGA	AGAAGGTGAT	CAAATTGGAT	GACAAAGATC
27640	29294	1654	PRECISE	0	29	AGATCAGTTT	CACCTAAACT	AAATTGGATG	ACAAAGATCC
5085	29300	24215	PRECISE	0	14	TTACTAAAAT	AAAACCTCAT	GATGACAAAG	ATCCAAATTT
1967	29274	27307	PRECISE	0	25	GCCGCTATAA	CAATACTAGA	TGACCTACAC	AGGTGCCATC
5057	29291	24234	PRECISE	0	11	GGTCCAACTT	ATTTGGATGG	ATCAAATTGG	ATGACAAAGA
3332	29284	25952	PRECISE	0	15	GTTCAGACTA	TTGAAGTGAA	AGGTGCCATC	AAATTGGATG
27025	29291	2266	PRECISE	0	19	CTAAAGAAAT	CACTGTTGCT	ATCAAATTGG	ATGACAAAGA
28797	29293	496	PRECISE	0	10	ACGCAGAAGG	GAGCAGAGGC	CAAATTGGAT	GACAAAGATC
3558	29281	25723	PRECISE	0	39	GACCACTTAA	AGTGGGTGGT	CACAGGTGCC	ATCAAATTGG
4805	29306	24501	PRECISE	0	5	TATAAAGATT	GGTCCTATTC	AAAGATCCAA	ATTTCAAAGA
27468	29306	1838	PRECISE	0	11	GTGTGTTAGA	GGTACAACAG	AAAGATCCAA	ATTTCAAAGA
23519	29307	5788	PRECISE	0	4	TTAATAGGGG	CTGAACATGT	AAGATCCAAA	TTTCAAAGAT
6153	29307	23154	PRECISE	0	4	TCCCTGACTT	AAATGGTGAT	AAGATCCAAA	TTTCAAAGAT
26573	29307	2734	PRECISE	0	5	AAAGCTCCTT	GAACAATGGA	AAGATCCAAA	TTTCAAAGAT
6993	29307	22314	PRECISE	0	17	TAGGTTCTTT	AATCTACTCA	AAGATCCAAA	TTTCAAAGAT
28750	29296	546	PRECISE	0	14	AATCGTGCTA	CAACTTCCTC	ATTGGATGAC	AAAGATCCAA
24910	29308	4398	PRECISE	0	9	AATCATTACT	ACAGACAACA	AGATCCAAAT	TTCAAAGATC
22942	29298	6356	PRECISE	0	4	GAAGTCTAAT	CTCAAACCTT	TGGATGACAA	AGATCCAAAT
4308	29304	24996	PRECISE	0	25	TGCTTAAAAA	GTGTAAAAGT	ACAAAGATCC	AAATTTCAAA
27747	29300	1553	PRECISE	0	29	ACTCAAAAGA	AAGACAGAAT	GATGACAAAG	ATCCAAATTT
6025	29309	23284	PRECISE	0	4	CCAACCATAT	CCAAACGCAA	GATCCAAATT	TCAAAGATCA
7836	29307	21471	PRECISE	0	23	TTGTTAACTT	AGACAACCTG	AAGATCCAAA	TTTCAAAGAT
383	29308	28925	PRECISE	0	7	GAGGTCTTAT	CAGAGGCACG	AGATCCAAAT	TTCAAAGATC
8451	29309	20858	PRECISE	0	4	GAAAACAAAT	ACGTAGTGCT	GATCCAAATT	TCAAAGATCA
28576	29309	733	PRECISE	0	4	CGGTAAAATG	AAAGATCTCA	GATCCAAATT	TCAAAGATCA
2845	29309	26464	PRECISE	0	4	CTCTGCCTAT	ACAGTTGAAC	GATCCAAATT	TCAAAGATCA
27579	29309	1730	PRECISE	0	42	TAGCACTCAA	TTTGCTTTTG	GATCCAAATT	TCAAAGATCA
1209	29294	28085	PRECISE	0	161	GCAACCAAAT	GTGCCTTTCA	AAATTGGATG	ACAAAGATCC
314	29297	28983	PRECISE	0	20	GTCCAACTCA	GTTTGCCTGT	TTGGATGACA	AAGATCCAAA
71	29301	29230	PRECISE	0	23	TTCTCTAAAC	GAACTTTAAA	ATGACAAAGA	TCCAAATTTC
4077	29307	25230	PRECISE	0	11	CCACTCTTGT	TAGTGACATT	AAGATCCAAA	TTTCAAAGAT
6391	29311	22920	PRECISE	0	4	TGCCTGCGAA	GATCTAAAAC	TCCAAATTTC	AAAGATCAAG
4984	29311	24327	PRECISE	0	4	GTTTACAACA	GTAGACAACA	TCCAAATTTC	AAAGATCAAG
9556	29311	19755	PRECISE	0	4	AACACCAGTT	TACTCATTCT	TCCAAATTTC	AAAGATCAAG
8113	29312	21199	PRECISE	0	4	TGCAACTGCA	GAAGCTGAAC	CCAAATTTCA	AAGATCAAGT
3891	29297	25406	PRECISE	0	24	TTCCTAAAGA	GGAAGTTAAG	TTGGATGACA	AAGATCCAAA
4964	29299	24335	PRECISE	0	28	GAAGTGAGGA	CTATTAAGGT	GGATGACAAA	GATCCAAATT
5957	29294	23337	PRECISE	0	23	AAGTTGGACA	ATTATTATAA	AAATTGGATG	ACAAAGATCC
2678	29309	26631	PRECISE	0	9	CTTGCACCTA	ATATGATGGT	GATCCAAATT	TCAAAGATCA
15222	29313	14091	PRECISE	0	5	AAGCAAATTC	TATGGTGGTT	CAAATTTCAA	AGATCAAGTC
2536	29295	26759	PRECISE	0	21	GGAAGTTGTC	TTGAAAACTG	AATTGGATGA	CAAAGATCCA
8992	29313	20321	PRECISE	0	6	TGACTTTGCA	ACATCAGCTT	CAAATTTCAA	AGATCAAGTC
773	29313	28540	PRECISE	0	22	AGTGGTGTTA	CCCGTGAACT	CAAATTTCAA	AGATCAAGTC
6654	29309	22655	PRECISE	0	29	TAGCTGCTGT	TAATAGTGTC	GATCCAAATT	TCAAAGATCA
3236	29314	26078	PRECISE	0	17	GTTGGTCAAC	AAGACGGCAG	AAATTTCAAA	GATCAAGTCA
4911	29314	24403	PRECISE	0	4	TAGATGGTGA	AGTTATCACC	AAATTTCAAA	GATCAAGTCA
7075	29315	22240	PRECISE	0	5	AGAAGGCTAT	TTGAACTCTA	AATTTCAAAG	ATCAAGTCAT
7207	29306	22099	PRECISE	0	25	TTCATCTTTT	AAATGGGATT	AAAGATCCAA	ATTTCAAAGA
1545	29299	27754	PRECISE	0	95	TTCCACGTGC	TAGCGCTAAC	GGATGACAAA	GATCCAAATT
5900	29310	23410	PRECISE	0	15	ACCATAAAAC	CAGTTACTTA	ATCCAAATTT	CAAAGATCAA
4674	29306	24632	PRECISE	0	18	GATCTCTCAA	AGTGCCAGCT	AAAGATCCAA	ATTTCAAAGA
29166	29319	153	PRECISE	0	11	GAACTGATTA	CAAACATTGG	TCAAAGATCA	AGTCATTTTG
315	29320	29005	PRECISE	0	12	TCCAACTCAG	TTTGCCTGTT	CAAAGATCAA	GTCATTTTGC
27807	29314	1507	PRECISE	0	7	GCCTTTCTGC	TATTCCTTGT	AAATTTCAAA	GATCAAGTCA
4784	29314	24530	PRECISE	0	14	ACCATCTCAC	TTGCTGGTTC	AAATTTCAAA	GATCAAGTCA
3982	29311	25329	PRECISE	0	6	TGAAGAAGTT	ACAACAACTC	TCCAAATTTC	AAAGATCAAG
25007	29311	4304	PRECISE	0	9	GACTCATTCA	AGGAGGAGTT	TCCAAATTTC	AAAGATCAAG
3807	29311	25504	PRECISE	0	23	TTGATAAAAA	TCTCTATGAC	TCCAAATTTC	AAAGATCAAG
3210	29311	26101	PRECISE	0	26	GGTTAGATGA	TGATAGTCAA	TCCAAATTTC	AAAGATCAAG
3258	29309	26051	PRECISE	0	16	AGGACAATCA	GACAACTACT	GATCCAAATT	TCAAAGATCA
1105	29309	28204	PRECISE	0	339	AAATTCCATA	ATCAAGACTA	GATCCAAATT	TCAAAGATCA
8967	29312	20345	PRECISE	0	12	CACCATCAAA	ACTTATAGAG	CCAAATTTCA	AAGATCAAGT
2191	29316	27125	PRECISE	0	25	AGAGTTTCTT	AGAGACGGTT	ATTTCAAAGA	TCAAGTCATT
8005	29316	21311	PRECISE	0	12	GTCTGATGTT	GGTGATAGTG	ATTTCAAAGA	TCAAGTCATT
3428	29315	25887	PRECISE	0	25	GTAAAACCAA	CAGTGGTTGT	AATTTCAAAG	ATCAAGTCAT
3502	29312	25810	PRECISE	0	26	TAAGGCTACT	AACAATGCCA	CCAAATTTCA	AAGATCAAGT
2024	29312	27288	PRECISE	0	92	ATGATGTTCA	CATCTGATTT	CCAAATTTCA	AAGATCAAGT
2905	29309	26404	PRECISE	0	10	TGCTGTCATA	AAAACTTTGC	GATCCAAATT	TCAAAGATCA
5007	29312	24305	PRECISE	0	24	ACCTCCACAC	GCAAGTTGTG	CCAAATTTCA	AAGATCAAGT
951	29309	28358	PRECISE	0	109	GGGGTGTATA	CTGCTGCCGT	GATCCAAATT	TCAAAGATCA
477	29320	28843	PRECISE	0	58	ATGTGTTCAT	CAAACGTTCG	CAAAGATCAA	GTCATTTTGC
1241	29309	28068	PRECISE	0	77	TGTGATCATT	GTGGTGAAAC	GATCCAAATT	TCAAAGATCA
4429	29323	24894	PRECISE	0	4	ACGCAAATTA	ATGCCTGTCT	AGATCAAGTC	ATTTTGCTGA
1988	29313	27325	PRECISE	0	26	GGAATTTCAC	AGTATTCACT	CAAATTTCAA	AGATCAAGTC
4498	29323	24825	PRECISE	0	7	TATTAAAATA	CAAGAGGGTG	AGATCAAGTC	ATTTTGCTGA
1273	29298	28025	PRECISE	0	312	GGGCGATTTT	GTTAAAGCCA	TGGATGACAA	AGATCCAAAT
2553	29306	26753	PRECISE	0	127	CTGGTGATTT	ACAACCATTA	AAAGATCCAA	ATTTCAAAGA
1388	29309	27921	PRECISE	0	270	GCATGTCACA	ATTCAGAAGT	GATCCAAATT	TCAAAGATCA
3028	29309	26281	PRECISE	0	47	ACATATGTAT	TGTTCTTTCT	GATCCAAATT	TCAAAGATCA
1054	29304	28250	PRECISE	0	691	AAAGAAATTT	GACACCTTCA	ACAAAGATCC	AAATTTCAAA
928	29309	28381	PRECISE	0	459	ACTGGACTTT	ATTGACACTA	GATCCAAATT	TCAAAGATCA
7943	29324	21381	PRECISE	0	14	GCGTCTGTTT	ACTACAGTCA	GATCAAGTCA	TTTTGCTGAA
7775	29324	21549	PRECISE	0	4	ATCCATCTTT	ACTTTGATAA	GATCAAGTCA	TTTTGCTGAA
5531	29314	23783	PRECISE	0	16	AAAACTTGTG	GACAACAGCA	AAATTTCAAA	GATCAAGTCA
2212	29307	27095	PRECISE	0	100	GGAAATTGTT	AAATTTATCT	AAGATCCAAA	TTTCAAAGAT
447	29314	28867	PRECISE	0	6	AAGGCGTTTT	GCCTCAACTT	AAATTTCAAA	GATCAAGTCA
3638	29310	25672	PRECISE	0	27	GTTAACAAAG	GTGAAGACAT	ATCCAAATTT	CAAAGATCAA
4408	29325	24917	PRECISE	0	5	GCTTGCACAT	GCAGAAGAAA	ATCAAGTCAT	TTTGCTGAAT
1140	29311	28171	PRECISE	0	334	AAAAGAAAAA	GCTTGATGGC	TCCAAATTTC	AAAGATCAAG
3469	29312	25843	PRECISE	0	57	TAAACATGGA	GGAGGTGTTG	CCAAATTTCA	AAGATCAAGT
27682	29307	1625	PRECISE	0	21	CAAGAACTTT	ACTCTCCAAT	AAGATCCAAA	TTTCAAAGAT
8899	29325	20426	PRECISE	0	4	CACAACTAAT	GGTGACTTTT	ATCAAGTCAT	TTTGCTGAAT
1865	29315	27450	PRECISE	0	12	AGTCCTCTTT	ATGCATTTGC	AATTTCAAAG	ATCAAGTCAT
2085	29315	27230	PRECISE	0	26	GTGTTGTTCA	GTTGACTTCG	AATTTCAAAG	ATCAAGTCAT
859	29307	28448	PRECISE	0	435	CTACCCTCTT	GAGTGCATTA	AAGATCCAAA	TTTCAAAGAT
727	29309	28582	PRECISE	0	103	TGATCCTTAT	GAAGATTTTC	GATCCAAATT	TCAAAGATCA
2116	29324	27208	PRECISE	0	23	TAACATCTTT	GGCACTGTTT	GATCAAGTCA	TTTTGCTGAA
509	29316	28807	PRECISE	0	6	GCACCTCATG	GTCATGTTAT	ATTTCAAAGA	TCAAGTCATT
29233	29308	75	PRECISE	0	24	GTCGCGCATT	GGCATGGAAG	AGATCCAAAT	TTCAAAGATC
749	29309	28560	PRECISE	0	971	GAAAACTGGA	ACACTAAACA	GATCCAAATT	TCAAAGATCA
1083	29301	28218	PRECISE	0	829	GTCCAAATTT	TGTATTTCCC	ATGACAAAGA	TCCAAATTTC
10916	29326	18410	PRECISE	0	6	GCTTTATTAG	AAGATGAATT	TCAAGTCATT	TTGCTGAATA
893	29309	28416	PRECISE	0	101	CGTGCTGGTA	AAGCTTCATG	GATCCAAATT	TCAAAGATCA
1842	29309	27467	PRECISE	0	93	TTGGTGAACA	GAAATCAATA	GATCCAAATT	TCAAAGATCA
1476	29309	27833	PRECISE	0	323	GTCGCACTAT	TGCCTTTGGA	GATCCAAATT	TCAAAGATCA
1171	29310	28139	PRECISE	0	63	AATTCGATCT	GTCTATCCAG	ATCCAAATTT	CAAAGATCAA
2713	29316	26603	PRECISE	0	20	CACACTCAAA	GGCGGTGCAC	ATTTCAAAGA	TCAAGTCATT
1907	29312	27405	PRECISE	0	10	CGATCAATTT	TCTCCCGCAC	CCAAATTTCA	AAGATCAAGT
1308	29322	28014	PRECISE	0	590	GCACTGAGAA	TTTGACTAAA	AAGATCAAGT	CATTTTGCTG
827	29309	28482	PRECISE	0	677	TATGTCGATA	ACAACTTCTG	GATCCAAATT	TCAAAGATCA
1360	29307	27947	PRECISE	0	596	AAATGCTGTT	GTTAAAATTT	AAGATCCAAA	TTTCAAAGAT
28215	29329	1114	PRECISE	0	25	TATGAAGACT	TTTTAGAGTA	AGTCATTTTG	CTGAATAAGC
1517	29309	27792	PRECISE	0	105	GGTTGCCATA	ACAAGTGTGC	GATCCAAATT	TCAAAGATCA
1013	29309	28296	PRECISE	0	266	AAGAGCTATG	AATTGCAGAC	GATCCAAATT	TCAAAGATCA
1814	29322	27508	PRECISE	0	164	GGAAAAGCTA	AAAAAGGTGC	AAGATCAAGT	CATTTTGCTG
22337	29331	6994	PRECISE	0	20	TCAGGTTGGA	CAGCTGGTGC	TCATTTTGCT	GAATAAGCAT
19311	29332	10021	PRECISE	0	25	AAATAAACAT	GCATTCCACA	CATTTTGCTG	AATAAGCATA
1430	29309	27879	PRECISE	0	213	GAATACCATA	ATGAATCTGG	GATCCAAATT	TCAAAGATCA
27234	29333	2099	PRECISE	0	5	GGTTACTATA	GCAGAGATAT	ATTTTGCTGA	ATAAGCATAT
5714	29333	23619	PRECISE	0	7	TATGAACTTA	AGCATGGTAC	ATTTTGCTGA	ATAAGCATAT
8362	29320	20958	PRECISE	0	13	GCGTCATATT	AATGCGCAGG	CAAAGATCAA	GTCATTTTGC
4700	29334	24634	PRECISE	0	12	TCTGTTTCTT	CACCTGATGC	TTTTGCTGAA	TAAGCATATT
27774	29334	1560	PRECISE	0	7	CTTTCATTAA	TTGACTTCTA	TTTTGCTGAA	TAAGCATATT
9007	29334	20327	PRECISE	0	10	AGCTTGTGTT	TTGGCTGCTG	TTTTGCTGAA	TAAGCATATT
3874	29335	25461	PRECISE	0	6	ACAAAAGATC	GCTGAGATTC	TTTGCTGAAT	AAGCATATTG
11770	29335	17565	PRECISE	0	11	GAATAGCATA	GATGCCTTCA	TTTGCTGAAT	AAGCATATTG
26466	29336	2870	PRECISE	0	4	TGATCTTCTG	GTCTAAACGA	TTGCTGAATA	AGCATATTGA
8686	29338	20652	PRECISE	0	5	TGAAATCATA	GGATACAAGG	GCTGAATAAG	CATATTGACG
22683	29338	6655	PRECISE	0	16	CCGCATCATT	TTCCACTTTT	GCTGAATAAG	CATATTGACG
338	29328	28990	PRECISE	0	31	CAGGTTCGCG	ACGTGCTCGT	AAGTCATTTT	GCTGAATAAG
27753	29322	1569	PRECISE	0	27	AAGAAAGACA	GAATGATTGA	AAGATCAAGT	CATTTTGCTG
3983	29340	25357	PRECISE	0	16	GAAGAAGTTA	CAACAACTCT	TGAATAAGCA	TATTGACGCA
2171	29340	27169	PRECISE	0	34	GAGAAGTTTA	AGGAAGGTGT	TGAATAAGCA	TATTGACGCA
6858	29330	22472	PRECISE	0	13	CGACTACTAT	AGCAAAGAAT	GTCATTTTGC	TGAATAAGCA
2437	29335	26898	PRECISE	0	106	TAAATCCAGA	GAAGAAACTG	TTTGCTGAAT	AAGCATATTG
5124	29337	24213	PRECISE	0	29	CATTTTATGT	TTTACCTAAT	TGCTGAATAA	GCATATTGAC
1541	29338	27797	PRECISE	0	16	TGGGTTCCAC	GTGCTAGCGC	GCTGAATAAG	CATATTGACG
9204	29336	20132	PRECISE	0	13	CAACTTTTGA	TTCTGAGTAC	TTGCTGAATA	AGCATATTGA
1754	29322	27568	PRECISE	0	105	TTGGATTATA	AAGCATTCAA	AAGATCAAGT	CATTTTGCTG
26659	29342	2683	PRECISE	0	6	ATAGGTTTTT	GTATATAATT	AATAAGCATA	TTGACGCATA
13891	29342	15451	PRECISE	0	6	ACATACAATT	GTTGTGATGA	AATAAGCATA	TTGACGCATA
6283	29343	23060	PRECISE	0	5	TAAACCAAAT	ACCTGGTGTA	ATAAGCATAT	TGACGCATAC
9592	29345	19753	PRECISE	0	4	TGTTATTTAC	TTGTACTTGA	AAGCATATTG	ACGCATACAA
27754	29347	1593	PRECISE	0	11	AGAAAGACAG	AATGATTGAA	GCATATTGAC	GCATACAAAA
9156	29340	20184	PRECISE	0	9	TTATTCAATT	TCCTAACACC	TGAATAAGCA	TATTGACGCA
18081	29350	11269	PRECISE	0	4	TAGTAAGGTA	ATCACTGGGT	TATTGACGCA	TACAAAACAT
10515	29350	18835	PRECISE	0	4	ACATAGATTA	TGACTGTGTC	TATTGACGCA	TACAAAACAT
3698	29350	25652	PRECISE	0	7	GAAGTTCTAC	TTGCACCATT	TATTGACGCA	TACAAAACAT
6684	29340	22656	PRECISE	0	27	CTATAGCTAA	TTATGCTAAG	TGAATAAGCA	TATTGACGCA
3408	29335	25927	PRECISE	0	23	TTGTGGAAGA	AGCTAAAAAG	TTTGCTGAAT	AAGCATATTG
3635	29342	25707	PRECISE	0	26	AATGTTAACA	AAGGTGAAGA	AATAAGCATA	TTGACGCATA
2133	29335	27202	PRECISE	0	37	TTTATGAAAA	ACTCAAACCC	TTTGCTGAAT	AAGCATATTG
436	29342	28906	PRECISE	0	32	AGAAGTTGAA	AAAGGCGTTT	AATAAGCATA	TTGACGCATA
2042	29342	27300	PRECISE	0	27	TTGGCTACTA	ACAATCTAGT	AATAAGCATA	TTGACGCATA
2278	29337	27059	PRECISE	0	52	AAAGGAAATT	AAGGAGAGTG	TGCTGAATAA	GCATATTGAC
29239	29342	103	PRECISE	0	32	CATTGGCATG	GAAGTCACAC	AATAAGCATA	TTGACGCATA
27554	29352	1798	PRECISE	0	5	ATAACAAATT	TGCACTGACT	TTGACGCATA	CAAAACATTC
7611	29351	21740	PRECISE	0	17	AACTACACAA	TTGGAATTGT	ATTGACGCAT	ACAAAACATT
1430	29338	27908	PRECISE	0	73	GAATACCATA	ATGAATCTGG	GCTGAATAAG	CATATTGACG
27811	29340	1529	PRECISE	0	17	TTCTGCTATT	CCTTGTTTTA	TGAATAAGCA	TATTGACGCA
1517	29348	27831	PRECISE	0	44	GGTTGCCATA	ACAAGTGTGC	CATATTGACG	CATACAAAAC
3348	29345	25997	PRECISE	0	36	TGAATAGTTT	TAGTGGTTAT	AAGCATATTG	ACGCATACAA
22457	29353	6896	PRECISE	0	4	CTCTCAGAAA	CAAAGTGTAC	TGACGCATAC	AAAACATTCC
26881	29353	2472	PRECISE	0	8	ACATTCTTCT	CAACGTGCCA	TGACGCATAC	AAAACATTCC
1974	29343	27369	PRECISE	0	95	TAACAATACT	AGATGGAATT	ATAAGCATAT	TGACGCATAC
4869	29344	24475	PRECISE	0	7	ATAAAAGTGT	ATATTACACT	TAAGCATATT	GACGCATACA
3139	29353	26214	PRECISE	0	20	CCAAGGTAAA	CCTTTGGAAT	TGACGCATAC	AAAACATTCC
5024	29354	24330	PRECISE	0	7	GTGGACATGT	CAATGACATA	GACGCATACA	AAACATTCCC
1769	29354	27585	PRECISE	0	46	TTCAAACAAA	TTGTTGAATC	GACGCATACA	AAACATTCCC
1940	29351	27411	PRECISE	0	103	CAAAATTCTG	TGCGTGTTTT	ATTGACGCAT	ACAAAACATT
1278	29345	28067	PRECISE	0	177	ATTTTGTTAA	AGCCACTTGC	AAGCATATTG	ACGCATACAA
29280	29347	67	PRECISE	0	28	ACACAGGTGC	CATCAAATTG	GCATATTGAC	GCATACAAAA
5203	29352	24149	PRECISE	0	14	GGGTAGGTAC	ATGTCAGCAT	TTGACGCATA	CAAAACATTC
2794	29338	26544	PRECISE	0	42	TATCACTTTT	GAACTTGATG	GCTGAATAAG	CATATTGACG
12010	29357	17347	PRECISE	0	4	TTCACTACTT	TCTGTTTTGC	GCATACAAAA	CATTCCCACC
1037	29342	28305	PRECISE	0	338	TTTGAAATTA	AATTGGCAAA	AATAAGCATA	TTGACGCATA
5356	29358	24002	PRECISE	0	4	TCTACAAGAT	GCTTATTACA	CATACAAAAC	ATTCCCACCA
1124	29335	28211	PRECISE	0	141	ATTCAACCAA	GGGTTGAAAA	TTTGCTGAAT	AAGCATATTG
27682	29344	1662	PRECISE	0	72	CAAGAACTTT	ACTCTCCAAT	TAAGCATATT	GACGCATACA
1888	29359	27471	PRECISE	0	40	AGAGGCTGCT	CGTGTTGTAC	ATACAAAACA	TTCCCACCAA
2521	29340	26819	PRECISE	0	97	AGAAGTGTTA	ACAGAGGAAG	TGAATAAGCA	TATTGACGCA
893	29349	28456	PRECISE	0	54	CGTGCTGGTA	AAGCTTCATG	ATATTGACGC	ATACAAAACA
796	29342	28546	PRECISE	0	57	GCGTGAGCTT	AACGGAGGGG	AATAAGCATA	TTGACGCATA
860	29352	28492	PRECISE	0	569	TACCCTCTTG	AGTGCATTAA	TTGACGCATA	CAAAACATTC
1672	29344	27672	PRECISE	0	162	CTTTAAACTT	AATGAAGAGA	TAAGCATATT	GACGCATACA
1171	29334	28163	PRECISE	0	29	AATTCGATCT	GTCTATCCAG	TTTTGCTGAA	TAAGCATATT
1363	29352	27989	PRECISE	0	665	TGCTGTTGTT	AAAATTTATT	TTGACGCATA	CAAAACATTC
29309	29351	42	PRECISE	0	52	GATCCAAATT	TCAAAGATCA	ATTGACGCAT	ACAAAACATT
734	29352	28618	PRECISE	0	1262	TATGAAGATT	TTCAAGAAAA	TTGACGCATA	CAAAACATTC
928	29352	28424	PRECISE	0	437	ACTGGACTTT	ATTGACACTA	TTGACGCATA	CAAAACATTC
4365	29352	24987	PRECISE	0	36	AGCAAGAAAT	TCTTGGAACT	TTGACGCATA	CAAAACATTC
1724	29351	27627	PRECISE	0	123	ACAAGTGCTT	TTGTGGAAAC	ATTGACGCAT	ACAAAACATT
1310	29352	28042	PRECISE	0	576	ACTGAGAATT	TGACTAAAGA	TTGACGCATA	CAAAACATTC
1842	29341	27499	PRECISE	0	73	TTGGTGAACA	GAAATCAATA	GAATAAGCAT	ATTGACGCAT
827	29349	28522	PRECISE	0	711	TATGTCGATA	ACAACTTCTG	ATATTGACGC	ATACAAAACA
2914	29355	26441	PRECISE	0	37	AAAAACTTTG	CAACCAGTAT	ACGCATACAA	AACATTCCCA
4670	29366	24696	PRECISE	0	9	ATGAGATCTC	TCAAAGTGCC	ACATTCCCAC	CAACAGAGCC
26693	29366	2673	PRECISE	0	7	CTGGCTGTTA	TGGCCAGTAA	ACATTCCCAC	CAACAGAGCC
2936	29367	26431	PRECISE	0	10	GAATTACTTA	CACCACTGGG	CATTCCCACC	AACAGAGCCT
1147	29350	28203	PRECISE	0	32	AAAGCTTGAT	GGCTTTATGG	TATTGACGCA	TACAAAACAT
1084	29352	28268	PRECISE	0	425	TCCAAATTTT	GTATTTCCCT	TTGACGCATA	CAAAACATTC
29220	29363	143	PRECISE	0	8	CGTTCTTCGG	AATGTCGCGC	AAAACATTCC	CACCAACAGA
3668	29369	25701	PRECISE	0	4	AAGAGTGCTT	ATGAAAATTT	TTCCCACCAA	CAGAGCCTAA
949	29367	28418	PRECISE	0	69	GAGGGGTGTA	TACTGCTGCC	CATTCCCACC	AACAGAGCCT
3467	29371	25904	PRECISE	0	13	CTTAAACATG	GAGGAGGTGT	CCCACCAACA	GAGCCTAAAA
2652	29371	26719	PRECISE	0	6	TCAAAGACAC	AGAAAAGTAC	CCCACCAACA	GAGCCTAAAA
2958	29372	26414	PRECISE	0	5	TTGATTTAGA	TGAGTGGAGT	CCACCAACAG	AGCCTAAAAA
22485	29373	6888	PRECISE	0	6	CCTTCACTGT	AGAAAAAGGA	CACCAACAGA	GCCTAAAAAG
4321	29373	25052	PRECISE	0	7	TAAAAGTGCC	TTTTACATTC	CACCAACAGA	GCCTAAAAAG
27524	29358	1834	PRECISE	0	11	AGGGCAATTC	ACCATTTCAT	CATACAAAAC	ATTCCCACCA
7184	29375	22191	PRECISE	0	5	TTAGAAACTA	TACAAATTAC	CCAACAGAGC	CTAAAAAGGA
27472	29377	1905	PRECISE	0	7	GTTAGAGGTA	CAACAGTACT	AACAGAGCCT	AAAAAGGACA
1518	29378	27860	PRECISE	0	6	GTTGCCATAA	CAAGTGTGCC	ACAGAGCCTA	AAAAGGACAA
70	29378	29308	PRECISE	0	10	GTTCTCTAAA	CGAACTTTAA	ACAGAGCCTA	AAAAGGACAA
3000	29378	26378	PRECISE	0	8	ATGAGTCTGG	TGAGTTTAAA	ACAGAGCCTA	AAAAGGACAA
1217	29371	28154	PRECISE	0	72	ATGTGCCTTT	CAACTCTCAT	CCCACCAACA	GAGCCTAAAA
4405	29370	24965	PRECISE	0	8	AATGCTTGCA	CATGCAGAAG	TCCCACCAAC	AGAGCCTAAA
6709	29370	22661	PRECISE	0	15	TCTTAACAAA	GTTGTTAGTA	TCCCACCAAC	AGAGCCTAAA
8746	29380	20634	PRECISE	0	8	TACTTGTTTT	GCTAACAAAC	AGAGCCTAAA	AAGGACAAAA
8479	29380	20901	PRECISE	0	6	GAATAACTTA	CCTTTTAAGT	AGAGCCTAAA	AAGGACAAAA
4693	29380	24687	PRECISE	0	6	TACAGTTTCT	GTTTCTTCAC	AGAGCCTAAA	AAGGACAAAA
647	29350	28703	PRECISE	0	30	AAGAACGGTA	ATAAAGGAGC	TATTGACGCA	TACAAAACAT
4364	29378	25014	PRECISE	0	9	AAGCAAGAAA	TTCTTGGAAC	ACAGAGCCTA	AAAAGGACAA
3953	29361	25408	PRECISE	0	13	CAAGATGATA	AGAAAATCAA	ACAAAACATT	CCCACCAACA
6649	29381	22732	PRECISE	0	7	TGGTTTAGCT	GCTGTTAATA	GAGCCTAAAA	AGGACAAAAA
964	29379	28415	PRECISE	0	12	CTGCCGTGAA	CATGAGCATG	CAGAGCCTAA	AAAGGACAAA
16329	29380	13051	PRECISE	0	11	ATGCTGTTAC	GACCATGTCA	AGAGCCTAAA	AAGGACAAAA
1793	29364	27571	PRECISE	0	24	GGTAATTTTA	AAGTTACAAA	AAACATTCCC	ACCAACAGAG
27640	29384	1744	PRECISE	0	7	AGATCAGTTT	CACCTAAACT	CCTAAAAAGG	ACAAAAAGAA
1154	29384	28230	PRECISE	0	14	GATGGCTTTA	TGGGTAGAAT	CCTAAAAAGG	ACAAAAAGAA
1314	29375	28061	PRECISE	0	24	AGAATTTGAC	TAAAGAAGGT	CCAACAGAGC	CTAAAAAGGA
2256	29385	27129	PRECISE	0	4	GTGGACAAAT	TGTCACCTGT	CTAAAAAGGA	CAAAAAGAAG
1392	29376	27984	PRECISE	0	42	GTCACAATTC	AGAAGTAGGA	CAACAGAGCC	TAAAAAGGAC
1083	29376	28293	PRECISE	0	28	GTCCAAATTT	TGTATTTCCC	CAACAGAGCC	TAAAAAGGAC
1134	29377	28243	PRECISE	0	22	GGGTTGAAAA	GAAAAAGCTT	AACAGAGCCT	AAAAAGGACA
2033	29378	27345	PRECISE	0	12	ACATCTGATT	TGGCTACTAA	ACAGAGCCTA	AAAAGGACAA
1636	29370	27734	PRECISE	0	24	CCAAAAAGAG	AAAGTCAACA	TCCCACCAAC	AGAGCCTAAA
1103	29372	28269	PRECISE	0	63	TTAAATTCCA	TAATCAAGAC	CCACCAACAG	AGCCTAAAAA
4972	29389	24417	PRECISE	0	4	GACTATTAAG	GTGTTTACAA	AAAGGACAAA	AAGAAGAAGG
1039	29378	28339	PRECISE	0	114	TGAAATTAAA	TTGGCAAAGA	ACAGAGCCTA	AAAAGGACAA
6288	29391	23103	PRECISE	0	4	CAAATACCTG	GTGTATACGT	AGGACAAAAA	GAAGAAGGCT
1011	29381	28370	PRECISE	0	58	AAAAGAGCTA	TGAATTGCAG	GAGCCTAAAA	AGGACAAAAA
929	29378	28449	PRECISE	0	140	CTGGACTTTA	TTGACACTAA	ACAGAGCCTA	AAAAGGACAA
1368	29376	28008	PRECISE	0	91	TTGTTAAAAT	TTATTGTCCA	CAACAGAGCC	TAAAAAGGAC
1938	29368	27430	PRECISE	0	53	CTCAAAATTC	TGTGCGTGTT	ATTCCCACCA	ACAGAGCCTA
1293	29371	28078	PRECISE	0	44	CTTGCGAATT	TTGTGGCACT	CCCACCAACA	GAGCCTAAAA
828	29376	28548	PRECISE	0	116	ATGTCGATAA	CAACTTCTGT	CAACAGAGCC	TAAAAAGGAC
7886	29395	21509	PRECISE	0	8	ATTAATGTTA	TAGTTTTTGA	CAAAAAGAAG	AAGGCTGATG
735	29378	28643	PRECISE	0	313	ATGAAGATTT	TCAAGAAAAC	ACAGAGCCTA	AAAAGGACAA
2153	29402	27249	PRECISE	0	10	GTCCTTGATT	GGCTTGAAGA	AAGAAGGCTG	ATGAAACTCA
27497	29403	1906	PRECISE	0	4	AAGAACCTTG	CTCTTCTGGA	AGAAGGCTGA	TGAAACTCAA
10678	29403	18725	PRECISE	0	6	AGCTTGGTTG	TACGCTGCTG	AGAAGGCTGA	TGAAACTCAA
1236	29403	28167	PRECISE	0	21	TGAAGTGTGA	TCATTGTGGT	AGAAGGCTGA	TGAAACTCAA
1703	29391	27688	PRECISE	0	17	TTGGCATCTT	TTTCTGCTTC	AGGACAAAAA	GAAGAAGGCT
977	29402	28425	PRECISE	0	12	GAGCATGAAA	TTGCTTGGTA	AAGAAGGCTG	ATGAAACTCA
1598	29404	27806	PRECISE	0	12	GGTTCCGAAG	GTCTTAATGA	GAAGGCTGAT	GAAACTCAAG
2078	29395	27317	PRECISE	0	18	ACAGGTGGTG	TTGTTCAGTT	CAAAAAGAAG	AAGGCTGATG
2192	29405	27213	PRECISE	0	5	GAGTTTCTTA	GAGACGGTTG	AAGGCTGATG	AAACTCAAGC
2047	29405	27358	PRECISE	0	11	TACTAACAAT	CTAGTTGTAA	AAGGCTGATG	AAACTCAAGC
3118	29393	26275	PRECISE	0	35	GTATGGTACT	GAAGATGATT	GACAAAAAGA	AGAAGGCTGA
1518	29405	27887	PRECISE	0	26	GTTGCCATAA	CAAGTGTGCC	AAGGCTGATG	AAACTCAAGC
1816	29401	27585	PRECISE	0	27	AAAAGCTAAA	AAAGGTGCCT	GAAGAAGGCT	GATGAAACTC
2826	29389	26563	PRECISE	0	17	AAGTACTTAA	TGAGAAGTGC	AAAGGACAAA	AAGAAGAAGG
4328	29406	25078	PRECISE	0	4	GCCTTTTACA	TTCTACCATC	AGGCTGATGA	AACTCAAGCC
7536	29407	21871	PRECISE	0	7	TCGAATGTAC	AACTATTGTT	GGCTGATGAA	ACTCAAGCCT
9806	29407	19601	PRECISE	0	5	GCTGCGCTGT	GCACCTTTTT	GGCTGATGAA	ACTCAAGCCT
1772	29403	27631	PRECISE	0	39	AAACAAATTG	TTGAATCCTG	AGAAGGCTGA	TGAAACTCAA
1172	29404	28232	PRECISE	0	12	ATTCGATCTG	TCTATCCAGT	GAAGGCTGAT	GAAACTCAAG
810	29411	28601	PRECISE	0	9	GAGGGGCATA	CACTCGCTAT	GATGAAACTC	AAGCCTTACC
4495	29411	24916	PRECISE	0	5	GGGTATTAAA	ATACAAGAGG	GATGAAACTC	AAGCCTTACC
757	29405	28648	PRECISE	0	28	GAACACTAAA	CATAGCAGTG	AAGGCTGATG	AAACTCAAGC
3197	29391	26194	PRECISE	0	25	CAAGAAGAAG	ATTGGTTAGA	AGGACAAAAA	GAAGAAGGCT
3039	29412	26373	PRECISE	0	6	GTTCTTTCTA	CCCTCCAGAT	ATGAAACTCA	AGCCTTACCG
6390	29412	23022	PRECISE	0	4	TTGCCTGCGA	AGATCTAAAA	ATGAAACTCA	AGCCTTACCG
4148	29413	25265	PRECISE	0	12	CAAGAGGGTG	TTTTAACTGC	TGAAACTCAA	GCCTTACCGC
895	29405	28510	PRECISE	0	45	TGCTGGTAAA	GCTTCATGCA	AAGGCTGATG	AAACTCAAGC
4882	29416	24534	PRECISE	0	5	TTACACTAGT	AATCCTACCA	AACTCAAGCC	TTACCGCAGA
5462	29418	23956	PRECISE	0	5	GAAACAATGA	GTTACTTGTT	CTCAAGCCTT	ACCGCAGAGA
5672	29409	23737	PRECISE	0	7	CAGGAGTCAC	CTTTTGTTAT	CTGATGAAAC	TCAAGCCTTA
730	29402	28672	PRECISE	0	125	TCCTTATGAA	GATTTTCAAG	AAGAAGGCTG	ATGAAACTCA
828	29405	28577	PRECISE	0	62	ATGTCGATAA	CAACTTCTGT	AAGGCTGATG	AAACTCAAGC
1437	29410	27973	PRECISE	0	38	ATAATGAATC	TGGCTTGAAA	TGATGAAACT	CAAGCCTTAC
1934	29420	27486	PRECISE	0	25	ACTGCTCAAA	ATTCTGTGCG	CAAGCCTTAC	CGCAGAGACA
5096	29407	24311	PRECISE	0	9	AAACCTCATA	ATTCACATGA	GGCTGATGAA	ACTCAAGCCT
867	29411	28544	PRECISE	0	21	TTGAGTGCAT	TAAAGACCTT	GATGAAACTC	AAGCCTTACC
1880	29421	27541	PRECISE	0	13	TTTGCATCAG	AGGCTGCTCG	AAGCCTTACC	GCAGAGACAG
5885	29418	23533	PRECISE	0	11	AACAGTTACA	CAACAACCAT	CTCAAGCCTT	ACCGCAGAGA
1082	29405	28323	PRECISE	0	71	TGTCCAAATT	TTGTATTTCC	AAGGCTGATG	AAACTCAAGC
7613	29409	21796	PRECISE	0	19	CTACACAATT	GGAATTGTGT	CTGATGAAAC	TCAAGCCTTA
4267	29427	25160	PRECISE	0	6	TCAGGGTTTA	AATGGTTACA	TACCGCAGAG	ACAGAAGAAA
1637	29412	27775	PRECISE	0	25	CAAAAAGAGA	AAGTCAACAT	ATGAAACTCA	AGCCTTACCG
5952	29419	23467	PRECISE	0	9	ACCCTAAGTT	GGACAATTAT	TCAAGCCTTA	CCGCAGAGAC
5399	29429	24030	PRECISE	0	5	AACTTTTGTG	CACTTATCTT	CCGCAGAGAC	AGAAGAAACA
5190	29429	24239	PRECISE	0	11	ATCCTAGTTT	TCTGGGTAGG	CCGCAGAGAC	AGAAGAAACA
931	29429	28498	PRECISE	0	32	GGACTTTATT	GACACTAAGA	CCGCAGAGAC	AGAAGAAACA
1280	29429	28149	PRECISE	0	28	TTTGTTAAAG	CCACTTGCGA	CCGCAGAGAC	AGAAGAAACA
7782	29433	21651	PRECISE	0	4	TTTACTTTGA	TAAAGCTGGT	AGAGACAGAA	GAAACAGCAA
29347	29426	79	PRECISE	0	49	GCATATTGAC	GCATACAAAA	TTACCGCAGA	GACAGAAGAA
7613	29436	21823	PRECISE	0	5	CTACACAATT	GGAATTGTGT	GACAGAAGAA	ACAGCAAACT
3939	29438	25499	PRECISE	0	5	TTGAACAGAG	AAAACAAGAT	CAGAAGAAAC	AGCAAACTGT
2418	29436	27018	PRECISE	0	14	GATTGTACAG	AAAGTGTGTT	GACAGAAGAA	ACAGCAAACT
26998	29420	2422	PRECISE	0	9	TAGGACGCTG	TGACATCAAG	CAAGCCTTAC	CGCAGAGACA
26331	29440	3109	PRECISE	0	5	CTTGCTAGTT	ACACTAGCCA	GAAGAAACAG	CAAACTGTGA
3813	29441	25628	PRECISE	0	6	AAAATCTCTA	TGACAAACTT	AAGAAACAGC	AAACTGTGAC
2396	29441	27045	PRECISE	0	9	ACATTTGTCA	CGCACTCAAA	AAGAAACAGC	AAACTGTGAC
7404	29441	22037	PRECISE	0	10	TTTCAGCTAT	GGTTAGAATG	AAGAAACAGC	AAACTGTGAC
3492	29427	25935	PRECISE	0	29	GAGCCTTAAA	TAAGGCTACT	TACCGCAGAG	ACAGAAGAAA
3740	29441	25701	PRECISE	0	8	GCTGACCCTA	TACATTCTTT	AAGAAACAGC	AAACTGTGAC
339	29432	29093	PRECISE	0	26	AGGTTCGCGA	CGTGCTCGTA	CAGAGACAGA	AGAAACAGCA
1777	29442	27665	PRECISE	0	28	AATTGTTGAA	TCCTGTGGTA	AGAAACAGCA	AACTGTGACT
3660	29435	25775	PRECISE	0	22	AACTTCTTAA	GAGTGCTTAT	AGACAGAAGA	AACAGCAAAC
25716	29442	3726	PRECISE	0	4	TCTCTATCTT	TATGCTTTAG	AGAAACAGCA	AACTGTGACT
3446	29442	25996	PRECISE	0	10	GTTAATGCAG	CCAATGTTTA	AGAAACAGCA	AACTGTGACT
2126	29441	27315	PRECISE	0	15	GGCACTGTTT	ATGAAAAACT	AAGAAACAGC	AAACTGTGAC
7714	29444	21730	PRECISE	0	6	AATAAATCCT	ACTGACCAGT	AAACAGCAAA	CTGTGACTCT
683	29426	28743	PRECISE	0	23	GGCGCCGATC	TAAAGTCATT	TTACCGCAGA	GACAGAAGAA
1721	29442	27721	PRECISE	0	58	TCCACAAGTG	CTTTTGTGGA	AGAAACAGCA	AACTGTGACT
4937	29445	24508	PRECISE	0	8	AATCTTAAGA	CACTTCTTTC	AACAGCAAAC	TGTGACTCTT
3356	29445	26089	PRECISE	0	4	TTTAGTGGTT	ATTTAAAACT	AACAGCAAAC	TGTGACTCTT
4714	29445	24731	PRECISE	0	4	TGATGCTGTT	ACAGCGTATA	AACAGCAAAC	TGTGACTCTT
5487	29445	23958	PRECISE	0	4	ATGCCAATTT	AGATTCTTGC	AACAGCAAAC	TGTGACTCTT
1098	29442	28344	PRECISE	0	18	TTCCCTTAAA	TTCCATAATC	AGAAACAGCA	AACTGTGACT
418	29442	29024	PRECISE	0	9	TGGCACTTGT	GGCTTAGTAG	AGAAACAGCA	AACTGTGACT
1431	29442	28011	PRECISE	0	128	AATACCATAA	TGAATCTGGC	AGAAACAGCA	AACTGTGACT
2239	29442	27203	PRECISE	0	25	TGCTTGTGAA	ATTGTCGGTG	AGAAACAGCA	AACTGTGACT
3415	29441	26026	PRECISE	0	21	AGAAGCTAAA	AAGGTAAAAC	AAGAAACAGC	AAACTGTGAC
1245	29424	28179	PRECISE	0	31	ATCATTGTGG	TGAAACTTCA	CCTTACCGCA	GAGACAGAAG
3899	29448	25549	PRECISE	0	11	GAGGAAGTTA	AGCCATTTAT	AGCAAACTGT	GACTCTTCTT
1333	29442	28109	PRECISE	0	65	TGCCACTACT	TGTGGTTACT	AGAAACAGCA	AACTGTGACT
1140	29441	28301	PRECISE	0	132	AAAAGAAAAA	GCTTGATGGC	AAGAAACAGC	AAACTGTGAC
1635	29441	27806	PRECISE	0	78	TCCAAAAAGA	GAAAGTCAAC	AAGAAACAGC	AAACTGTGAC
6638	29442	22804	PRECISE	0	26	CTTGCTACTC	ATGGTTTAGC	AGAAACAGCA	AACTGTGACT
2300	29433	27133	PRECISE	0	12	CAGACATTCT	TTAAGCTTGT	AGAGACAGAA	GAAACAGCAA
1853	29442	27589	PRECISE	0	23	AAATCAATAC	TGAGTCCTCT	AGAAACAGCA	AACTGTGACT
1461	29442	27981	PRECISE	0	113	TTCTTCGTAA	GGGTGGTCGC	AGAAACAGCA	AACTGTGACT
755	29441	28686	PRECISE	0	234	TGGAACACTA	AACATAGCAG	AAGAAACAGC	AAACTGTGAC
1277	29442	28165	PRECISE	0	100	GATTTTGTTA	AAGCCACTTG	AGAAACAGCA	AACTGTGACT
2034	29453	27419	PRECISE	0	58	CATCTGATTT	GGCTACTAAC	ACTGTGACTC	TTCTTCCTGC
2661	29444	26783	PRECISE	0	10	CAGAAAAGTA	CTGTGCCCTT	AAACAGCAAA	CTGTGACTCT
929	29444	28515	PRECISE	0	59	CTGGACTTTA	TTGACACTAA	AAACAGCAAA	CTGTGACTCT
1693	29442	27749	PRECISE	0	85	CGCCATTATT	TTGGCATCTT	AGAAACAGCA	AACTGTGACT
2213	29446	27233	PRECISE	0	18	GAAATTGTTA	AATTTATCTC	ACAGCAAACT	GTGACTCTTC
813	29442	28629	PRECISE	0	46	GGGCATACAC	TCGCTATGTC	AGAAACAGCA	AACTGTGACT
4566	29462	24896	PRECISE	0	4	TAGCGTCACT	TATCAACACA	CTTCTTCCTG	CTGCAGATTT
1937	29441	27504	PRECISE	0	89	GCTCAAAATT	CTGTGCGTGT	AAGAAACAGC	AAACTGTGAC
4846	29460	24614	PRECISE	0	12	TATAGAATTT	CTTAAGAGAG	CTCTTCTTCC	TGCTGCAGAT
1517	29447	27930	PRECISE	0	15	GGTTGCCATA	ACAAGTGTGC	CAGCAAACTG	TGACTCTTCT
1363	29444	28081	PRECISE	0	162	TGCTGTTGTT	AAAATTTATT	AAACAGCAAA	CTGTGACTCT
5462	29465	24003	PRECISE	0	4	GAAACAATGA	GTTACTTGTT	CTTCCTGCTG	CAGATTTGGA
7548	29465	21917	PRECISE	0	4	CTATTGTTAA	TGGTGTTAGA	CTTCCTGCTG	CAGATTTGGA
3868	29468	25600	PRECISE	0	4	AGTTGAACAA	AAGATCGCTG	CCTGCTGCAG	ATTTGGATGA
10771	29468	18697	PRECISE	0	4	GTACAATTAT	GAACCTCTAA	CCTGCTGCAG	ATTTGGATGA
27623	29469	1846	PRECISE	0	7	TCTATCAGTT	ACGTGCCAGA	CTGCTGCAGA	TTTGGATGAT
8164	29469	21305	PRECISE	0	9	ATCTACTTTT	ATTTCAGCAG	CTGCTGCAGA	TTTGGATGAT
29347	29447	100	PRECISE	0	12	GCATATTGAC	GCATACAAAA	CAGCAAACTG	TGACTCTTCT
4045	29470	25425	PRECISE	0	5	TGACATTAAT	GGCAATCTTC	TGCTGCAGAT	TTGGATGATT
5694	29470	23776	PRECISE	0	10	TGTCAGCACC	ACCTGCTCAG	TGCTGCAGAT	TTGGATGATT
3599	29472	25873	PRECISE	0	8	AATCTTGCTA	AACACTGTCT	CTGCAGATTT	GGATGATTTC
5214	29470	24256	PRECISE	0	6	TGTCAGCATT	AAATCACACT	TGCTGCAGAT	TTGGATGATT
7319	29469	22150	PRECISE	0	6	TTGTTTTTCA	GCTATTTTGC	CTGCTGCAGA	TTTGGATGAT
5021	29465	24444	PRECISE	0	11	GTTGTGGACA	TGTCAATGAC	CTTCCTGCTG	CAGATTTGGA
3255	29466	26211	PRECISE	0	25	GTGAGGACAA	TCAGACAACT	TTCCTGCTGC	AGATTTGGAT
6965	29469	22504	PRECISE	0	24	ATTTGGTTTT	TACTATTAAG	CTGCTGCAGA	TTTGGATGAT
3899	29474	25575	PRECISE	0	18	GAGGAAGTTA	AGCCATTTAT	GCAGATTTGG	ATGATTTCTC
5144	29468	24324	PRECISE	0	7	GATGACACTC	TACGTGTTGA	CCTGCTGCAG	ATTTGGATGA
7207	29475	22268	PRECISE	0	61	TTCATCTTTT	AAATGGGATT	CAGATTTGGA	TGATTTCTCC
4270	29479	25209	PRECISE	0	21	GGGTTTAAAT	GGTTACACTG	TTTGGATGAT	TTCTCCAAAC
8634	29479	20845	PRECISE	0	13	TCTATTTAAT	AACACCTGTT	TTTGGATGAT	TTCTCCAAAC
2414	29470	27056	PRECISE	0	22	AAGGGATTGT	ACAGAAAGTG	TGCTGCAGAT	TTGGATGATT
8497	29478	20981	PRECISE	0	10	GTTGACATGT	GCAACTACTA	ATTTGGATGA	TTTCTCCAAA
1773	29466	27693	PRECISE	0	64	AACAAATTGT	TGAATCCTGT	TTCCTGCTGC	AGATTTGGAT
1063	29470	28407	PRECISE	0	60	TGACACCTTC	AATGGGGAAT	TGCTGCAGAT	TTGGATGATT
27346	29480	2134	PRECISE	0	7	GAGAATAAAT	ATTCTCAATT	TTGGATGATT	TCTCCAAACA
7263	29480	22217	PRECISE	0	15	CATATATTCT	TTTCACTAGG	TTGGATGATT	TCTCCAAACA
2739	29470	26731	PRECISE	0	7	AGGTTACTTT	TGGTGATGAC	TGCTGCAGAT	TTGGATGATT
26604	29475	2871	PRECISE	0	10	GGTTTCCTAT	TCCTTACATG	CAGATTTGGA	TGATTTCTCC
3059	29471	26412	PRECISE	0	45	GAGGATGAAG	AAGAAGGTGA	GCTGCAGATT	TGGATGATTT
26822	29478	2656	PRECISE	0	49	TGCTTCTTTC	AGACTGTTTG	ATTTGGATGA	TTTCTCCAAA
1865	29467	27602	PRECISE	0	67	AGTCCTCTTT	ATGCATTTGC	TCCTGCTGCA	GATTTGGATG
29396	29466	70	PRECISE	0	35	AAAAAGAAGA	AGGCTGATGA	TTCCTGCTGC	AGATTTGGAT
2109	29477	27368	PRECISE	0	30	GGCTAACTAA	CATCTTTGGC	GATTTGGATG	ATTTCTCCAA
4714	29482	24768	PRECISE	0	4	TGATGCTGTT	ACAGCGTATA	GGATGATTTC	TCCAAACAAT
2506	29482	26976	PRECISE	0	5	AGAAACACTT	CCCACAGAAG	GGATGATTTC	TCCAAACAAT
23160	29477	6317	PRECISE	0	15	CTACTAATTT	GGTTAAAAAC	GATTTGGATG	ATTTCTCCAA
2314	29468	27154	PRECISE	0	26	GCTTGTAAAT	AAATTTTTGG	CCTGCTGCAG	ATTTGGATGA
2154	29475	27321	PRECISE	0	27	TCCTTGATTG	GCTTGAAGAG	CAGATTTGGA	TGATTTCTCC
957	29467	28510	PRECISE	0	24	TATACTGCTG	CCGTGAACAT	TCCTGCTGCA	GATTTGGATG
5703	29486	23783	PRECISE	0	9	CACCTGCTCA	GTATGAACTT	GATTTCTCCA	AACAATTGCA
4968	29487	24519	PRECISE	0	9	TGAGGACTAT	TAAGGTGTTT	ATTTCTCCAA	ACAATTGCAA
3088	29478	26390	PRECISE	0	24	AGAAGAGTTT	GAGCCATCAA	ATTTGGATGA	TTTCTCCAAA
4614	29488	24874	PRECISE	0	7	CAATGCCACT	TGGCTATGTA	TTTCTCCAAA	CAATTGCAAC
27386	29473	2087	PRECISE	0	277	AGATTGATTA	AACGAACATG	TGCAGATTTG	GATGATTTCT
1391	29469	28078	PRECISE	0	109	TGTCACAATT	CAGAAGTAGG	CTGCTGCAGA	TTTGGATGAT
2537	29474	26937	PRECISE	0	42	GAAGTTGTCT	TGAAAACTGG	GCAGATTTGG	ATGATTTCTC
2661	29474	26813	PRECISE	0	11	CAGAAAAGTA	CTGTGCCCTT	GCAGATTTGG	ATGATTTCTC
5728	29491	23763	PRECISE	0	9	TGGTACATTT	ACTTGTGCTA	CTCCAAACAA	TTGCAACAAT
1217	29491	28274	PRECISE	0	5	ATGTGCCTTT	CAACTCTCAT	CTCCAAACAA	TTGCAACAAT
7398	29481	22083	PRECISE	0	9	CCCCGATTTC	AGCTATGGTT	TGGATGATTT	CTCCAAACAA
5624	29481	23857	PRECISE	0	9	CAGATACCTT	GTACGTGTGG	TGGATGATTT	CTCCAAACAA
7378	29491	22113	PRECISE	0	6	AATTAATCTT	GTACAAATGG	CTCCAAACAA	TTGCAACAAT
346	29480	29134	PRECISE	0	16	CGACGTGCTC	GTACGTGGCT	TTGGATGATT	TCTCCAAACA
1192	29482	28290	PRECISE	0	42	TGCGTCACCA	AATGAATGCA	GGATGATTTC	TCCAAACAAT
8365	29483	21118	PRECISE	0	11	TCATATTAAT	GCGCAGGTAG	GATGATTTCT	CCAAACAATT
5905	29478	23573	PRECISE	0	26	AAAACCAGTT	ACTTATAAAT	ATTTGGATGA	TTTCTCCAAA
685	29480	28795	PRECISE	0	29	CGCCGATCTA	AAGTCATTTG	TTGGATGATT	TCTCCAAACA
3023	29493	26470	PRECISE	0	16	GCTTCACATA	TGTATTGTTC	CCAAACAATT	GCAACAATCC
6747	29478	22731	PRECISE	0	37	CACGGTGTTT	AAACCGTGTT	ATTTGGATGA	TTTCTCCAAA
1412	29480	28068	PRECISE	0	102	CCTGAGCATA	GTCTTGCCGA	TTGGATGATT	TCTCCAAACA
663	29467	28804	PRECISE	0	39	GAGCTGGTGG	CCATAGTTAC	TCCTGCTGCA	GATTTGGATG
1691	29493	27802	PRECISE	0	52	ATCGCCATTA	TTTTGGCATC	CCAAACAATT	GCAACAATCC
2193	29493	27300	PRECISE	0	11	AGTTTCTTAG	AGACGGTTGG	CCAAACAATT	GCAACAATCC
2311	29493	27182	PRECISE	0	20	TAAGCTTGTA	AATAAATTTT	CCAAACAATT	GCAACAATCC
6718	29478	22760	PRECISE	0	31	AGTTGTTAGT	ACAACTACTA	ATTTGGATGA	TTTCTCCAAA
3270	29489	26219	PRECISE	0	27	CAACTACTAT	TCAAACAATT	TTCTCCAAAC	AATTGCAACA
2562	29490	26928	PRECISE	0	34	TACAACCATT	AGAACAACCT	TCTCCAAACA	ATTGCAACAA
2633	29473	26840	PRECISE	0	30	GGGCTTATGT	TGCTCGAAAT	TGCAGATTTG	GATGATTTCT
8341	29477	21136	PRECISE	0	13	TGCTTGTATT	GACTGTAGTG	GATTTGGATG	ATTTCTCCAA
4635	29494	24859	PRECISE	0	48	CACATGGCTT	AAATTTGGAA	CAAACAATTG	CAACAATCCA
2483	29479	26996	PRECISE	0	102	AAAGAAATTA	TCTTCTTAGA	TTTGGATGAT	TTCTCCAAAC
827	29480	28653	PRECISE	0	410	TATGTCGATA	ACAACTTCTG	TTGGATGATT	TCTCCAAACA
1037	29493	28456	PRECISE	0	323	TTTGAAATTA	AATTGGCAAA	CCAAACAATT	GCAACAATCC
2214	29466	27252	PRECISE	0	49	AAATTGTTAA	ATTTATCTCA	TTCCTGCTGC	AGATTTGGAT
1476	29480	28004	PRECISE	0	344	GTCGCACTAT	TGCCTTTGGA	TTGGATGATT	TCTCCAAACA
5512	29495	23983	PRECISE	0	12	AGTCTTGAAC	GTGGTGTGTA	AAACAATTGC	AACAATCCAT
1310	29479	28169	PRECISE	0	285	ACTGAGAATT	TGACTAAAGA	TTTGGATGAT	TTCTCCAAAC
6937	29475	22538	PRECISE	0	20	TAATTTTTCT	AAACTGATAA	CAGATTTGGA	TGATTTCTCC
22683	29496	6813	PRECISE	0	6	CCGCATCATT	TTCCACTTTT	AACAATTGCA	ACAATCCATG
6773	29496	22723	PRECISE	0	6	AATTATATGC	CTTATTTCTT	AACAATTGCA	ACAATCCATG
3815	29476	25661	PRECISE	0	14	AATCTCTATG	ACAAACTTGT	AGATTTGGAT	GATTTCTCCA
3335	29493	26158	PRECISE	0	32	CAGACTATTG	AAGTGAATAG	CCAAACAATT	GCAACAATCC
28961	29488	527	PRECISE	0	19	TTGAACCAGC	TTGAGAGCAA	TTTCTCCAAA	CAATTGCAAC
2808	29480	26672	PRECISE	0	12	TTGATGAAAG	GATTGATAAA	TTGGATGATT	TCTCCAAACA
16940	29497	12557	PRECISE	0	16	TAATGCCATT	AAGTGCACCT	ACAATTGCAA	CAATCCATGA
1061	29494	28433	PRECISE	0	28	TTTGACACCT	TCAATGGGGA	CAAACAATTG	CAACAATCCA
1105	29493	28388	PRECISE	0	199	AAATTCCATA	ATCAAGACTA	CCAAACAATT	GCAACAATCC
4121	29498	25377	PRECISE	0	4	GCTCCATATA	TAGTGGGTGA	CAATTGCAAC	AATCCATGAG
5653	29498	23845	PRECISE	0	5	TACAAAATAT	CTAGTACAAC	CAATTGCAAC	AATCCATGAG
859	29478	28619	PRECISE	0	276	CTACCCTCTT	GAGTGCATTA	ATTTGGATGA	TTTCTCCAAA
5923	29498	23575	PRECISE	0	4	ATTGGATGGT	GTTGTTTGTA	CAATTGCAAC	AATCCATGAG
1083	29477	28394	PRECISE	0	347	GTCCAAATTT	TGTATTTCCC	GATTTGGATG	ATTTCTCCAA
3588	29499	25911	PRECISE	0	4	TAAGCGGACA	CAATCTTGCT	AATTGCAACA	ATCCATGAGC
1272	29491	28219	PRECISE	0	245	CGGGCGATTT	TGTTAAAGCC	CTCCAAACAA	TTGCAACAAT
5559	29500	23941	PRECISE	0	4	TTAAGGGTGT	AGAAGCTGTT	ATTGCAACAA	TCCATGAGCA
1875	29491	27616	PRECISE	0	23	ATGCATTTGC	ATCAGAGGCT	CTCCAAACAA	TTGCAACAAT
28455	29493	1038	PRECISE	0	11	AACATGGCAA	GGAAGACCTT	CCAAACAATT	GCAACAATCC
753	29493	28740	PRECISE	0	809	ACTGGAACAC	TAAACATAGC	CCAAACAATT	GCAACAATCC
4149	29500	25351	PRECISE	0	7	AAGAGGGTGT	TTTAACTGCT	ATTGCAACAA	TCCATGAGCA
1012	29480	28468	PRECISE	0	128	AAAGAGCTAT	GAATTGCAGA	TTGGATGATT	TCTCCAAACA
5298	29501	24203	PRECISE	0	4	ATCTTGCCAC	TGCATTGTTA	TTGCAACAAT	CCATGAGCAG
1335	29491	28156	PRECISE	0	90	CCACTACTTG	TGGTTACTTA	CTCCAAACAA	TTGCAACAAT
2392	29498	27106	PRECISE	0	95	TGAAACATTT	GTCACGCACT	CAATTGCAAC	AATCCATGAG
908	29491	28583	PRECISE	0	58	TCATGCACTT	TGTCCGAACA	CTCCAAACAA	TTGCAACAAT
7435	29504	22069	PRECISE	0	9	TGCATCATTT	TATTATGTAT	CAACAATCCA	TGAGCAGTGC
29447	29505	58	PRECISE	0	16	CAGCAAACTG	TGACTCTTCT	AACAATCCAT	GAGCAGTGCT
6687	29496	22809	PRECISE	0	16	TAGCTAATTA	TGCTAAGCCT	AACAATTGCA	ACAATCCATG
7780	29506	21726	PRECISE	0	10	TCTTTACTTT	GATAAAGCTG	ACAATCCATG	AGCAGTGCTG
16213	29508	13295	PRECISE	0	11	GAGGCTATGT	ACACACCGCA	AATCCATGAG	CAGTGCTGAC
2908	29509	26601	PRECISE	0	9	TGTCATAAAA	ACTTTGCAAC	ATCCATGAGC	AGTGCTGACT
1652	29509	27857	PRECISE	0	19	AACATCAATA	TTGTTGGTGA	ATCCATGAGC	AGTGCTGACT
545	29493	28948	PRECISE	0	21	GAACTCGAAG	GCATTCAGTA	CCAAACAATT	GCAACAATCC
1444	29493	28049	PRECISE	0	47	ATCTGGCTTG	AAAACCATTC	CCAAACAATT	GCAACAATCC
3050	29511	26461	PRECISE	0	8	CCTCCAGATG	AGGATGAAGA	CCATGAGCAG	TGCTGACTCA
1607	29511	27904	PRECISE	0	33	GGTCTTAATG	ACAACCTTCT	CCATGAGCAG	TGCTGACTCA
1857	29504	27647	PRECISE	0	66	CAATACTGAG	TCCTCTTTAT	CAACAATCCA	TGAGCAGTGC
4423	29512	25089	PRECISE	0	5	AGAAACACGC	AAATTAATGC	CATGAGCAGT	GCTGACTCAA
4584	29512	24928	PRECISE	0	20	CACTTAACGA	TCTAAATGAA	CATGAGCAGT	GCTGACTCAA
7739	29512	21773	PRECISE	0	6	TACATCGTTG	ATAGTGTTAC	CATGAGCAGT	GCTGACTCAA
810	29490	28680	PRECISE	0	38	GAGGGGCATA	CACTCGCTAT	TCTCCAAACA	ATTGCAACAA
24139	29516	5377	PRECISE	0	4	CGGCCTTACT	GTTTTGCCAC	AGCAGTGCTG	ACTCAACTCA
28685	29515	830	PRECISE	0	11	ACTGAGGGAG	CCTTGAATAC	GAGCAGTGCT	GACTCAACTC
1422	29508	28086	PRECISE	0	15	GTCTTGCCGA	ATACCATAAT	AATCCATGAG	CAGTGCTGAC
2034	29498	27464	PRECISE	0	11	CATCTGATTT	GGCTACTAAC	CAATTGCAAC	AATCCATGAG
3181	29518	26337	PRECISE	0	8	TCAACCTGAA	GAAGAGCAAG	CAGTGCTGAC	TCAACTCAGG
2379	29512	27133	PRECISE	0	12	CCTTGAATTT	AGGTGAAACA	CATGAGCAGT	GCTGACTCAA
27237	29519	2282	PRECISE	0	5	TACTATAGCA	GAGATATTAC	AGTGCTGACT	CAACTCAGGC
5713	29513	23800	PRECISE	0	18	GTATGAACTT	AAGCATGGTA	ATGAGCAGTG	CTGACTCAAC
2057	29520	27463	PRECISE	0	7	CTAGTTGTAA	TGGCCTACAT	GTGCTGACTC	AACTCAGGCC
4315	29520	25205	PRECISE	0	17	AAAGTGTAAA	AGTGCCTTTT	GTGCTGACTC	AACTCAGGCC
13734	29520	15786	PRECISE	0	4	TGTTGCTAAA	CATGACTTCT	GTGCTGACTC	AACTCAGGCC
5056	29521	24465	PRECISE	0	4	TGGTCCAACT	TATTTGGATG	TGCTGACTCA	ACTCAGGCCT
29469	29512	43	PRECISE	0	11	CTGCTGCAGA	TTTGGATGAT	CATGAGCAGT	GCTGACTCAA
6949	29512	22563	PRECISE	0	12	ACTGATAAAT	ATTATAATTT	CATGAGCAGT	GCTGACTCAA
29287	29520	233	PRECISE	0	14	TGCCATCAAA	TTGGATGACA	GTGCTGACTC	AACTCAGGCC
5923	29523	23600	PRECISE	0	5	ATTGGATGGT	GTTGTTTGTA	CTGACTCAAC	TCAGGCCTAA
1294	29503	28209	PRECISE	0	66	TTGCGAATTT	TGTGGCACTG	GCAACAATCC	ATGAGCAGTG
3221	29524	26303	PRECISE	0	7	GATAGTCAAC	AAACTGTTGG	TGACTCAACT	CAGGCCTAAA
1013	29512	28499	PRECISE	0	18	AAGAGCTATG	AATTGCAGAC	CATGAGCAGT	GCTGACTCAA
26378	29525	3147	PRECISE	0	5	ACTGCTGCAA	TATTGTTAAC	GACTCAACTC	AGGCCTAAAC
4684	29526	24842	PRECISE	0	5	AGTGCCAGCT	ACAGTTTCTG	ACTCAACTCA	GGCCTAAACT
2436	29519	27083	PRECISE	0	46	TTAAATCCAG	AGAAGAAACT	AGTGCTGACT	CAACTCAGGC
13304	29527	16223	PRECISE	0	4	GACTTAAAAG	GTAAGTATGT	CTCAACTCAG	GCCTAAACTC
5424	29530	24106	PRECISE	0	6	ACTGTAATAA	GACAGTAGGT	AACTCAGGCC	TAAACTCATG
25143	29530	4387	PRECISE	0	5	AGAATTTAAA	TGAATCTCTC	AACTCAGGCC	TAAACTCATG
3388	29530	26142	PRECISE	0	17	ATACATTAAA	AATGCAGACA	AACTCAGGCC	TAAACTCATG
1674	29522	27848	PRECISE	0	25	TTAAACTTAA	TGAAGAGATC	GCTGACTCAA	CTCAGGCCTA
1580	29522	27942	PRECISE	0	14	ACAGGTGTTG	TTGGAGAAGG	GCTGACTCAA	CTCAGGCCTA
871	29530	28659	PRECISE	0	23	GTGCATTAAA	GACCTTCTAG	AACTCAGGCC	TAAACTCATG
847	29513	28666	PRECISE	0	66	TGGCCCTGAT	GGCTACCCTC	ATGAGCAGTG	CTGACTCAAC
1703	29506	27803	PRECISE	0	73	TTGGCATCTT	TTTCTGCTTC	ACAATCCATG	AGCAGTGCTG
25828	29532	3704	PRECISE	0	4	GCCAACTATT	TTCTTTGCTG	CTCAGGCCTA	AACTCATGCA
1522	29522	28000	PRECISE	0	36	CCATAACAAG	TGTGCCTATT	GCTGACTCAA	CTCAGGCCTA
2483	29530	27047	PRECISE	0	25	AAAGAAATTA	TCTTCTTAGA	AACTCAGGCC	TAAACTCATG
1320	29512	28192	PRECISE	0	26	TGACTAAAGA	AGGTGCCACT	CATGAGCAGT	GCTGACTCAA
3019	29528	26509	PRECISE	0	8	ATTGGCTTCA	CATATGTATT	TCAACTCAGG	CCTAAACTCA
7023	29538	22515	PRECISE	0	4	TAGGTGTTTT	AATGTCTAAT	CCTAAACTCA	TGCAGACCAC
847	29540	28693	PRECISE	0	4	TGGCCCTGAT	GGCTACCCTC	TAAACTCATG	CAGACCACAC
5635	29531	23896	PRECISE	0	20	TACGTGTGGT	AAACAAGCTA	ACTCAGGCCT	AAACTCATGC
1431	29530	28099	PRECISE	0	15	AATACCATAA	TGAATCTGGC	AACTCAGGCC	TAAACTCATG
1983	29517	27534	PRECISE	0	20	TAGATGGAAT	TTCACAGTAT	GCAGTGCTGA	CTCAACTCAG
734	29532	28798	PRECISE	0	171	TATGAAGATT	TTCAAGAAAA	CTCAGGCCTA	AACTCATGCA
929	29532	28603	PRECISE	0	91	CTGGACTTTA	TTGACACTAA	CTCAGGCCTA	AACTCATGCA
1207	29532	28325	PRECISE	0	50	ATGCAACCAA	ATGTGCCTTT	CTCAGGCCTA	AACTCATGCA
1938	29532	27594	PRECISE	0	35	CTCAAAATTC	TGTGCGTGTT	CTCAGGCCTA	AACTCATGCA
2111	29543	27432	PRECISE	0	8	CTAACTAACA	TCTTTGGCAC	ACTCATGCAG	ACCACACAAG
26921	29548	2627	PRECISE	0	11	CAGACCGCTT	CTAGAAAGTG	TGCAGACCAC	ACAAGGCAGA
1135	29550	28415	PRECISE	0	21	GGTTGAAAAG	AAAAAGCTTG	CAGACCACAC	AAGGCAGATG
2863	29536	26673	PRECISE	0	12	ACTCGGTACA	GAAGTAAATG	GGCCTAAACT	CATGCAGACC
28620	29576	956	PRECISE	0	4	TAGGAACTGG	GCCAGAAGCT	ATAAACGTTT	TCGCTTTTCC
26491	29575	3084	PRECISE	0	11	ATATTATATT	AGTTTTTCTG	TATAAACGTT	TTCGCTTTTC
29133	29590	457	PRECISE	0	4	GAAATTTTGG	GGACCAGGAA	TTTTCCGTTT	ACGATATATA
29532	29602	70	PRECISE	0	19	CTCAGGCCTA	AACTCATGCA	GATATATAGT	CTACTCTTGT
1773	29666	27893	PRECISE	0	4	AACAAATTGT	TGAATCCTGT	AACTTTAATC	TCACATAGCA
1013	29667	28654	PRECISE	0	5	AAGAGCTATG	AATTGCAGAC	ACTTTAATCT	CACATAGCAA
28285	29681	1396	PRECISE	0	4	GTCTGATAAT	GGACCCCAAA	TAGCAATCTT	TAATCAGTGT
2452	29681	27229	PRECISE	0	4	AACTGGCCTA	CTCATGCCTC	TAGCAATCTT	TAATCAGTGT
5239	29682	24443	PRECISE	0	4	GTGGAAATAC	CCACAAGTTA	AGCAATCTTT	AATCAGTGTG
22989	29707	6718	PRECISE	0	5	ATCAGGCCGG	TAGCACACCT	TTAGGGAGGA	CTTGAAAGAG
25200	29725	4525	PRECISE	0	5	TAAAATGGCC	ATGGTACATT	AGCCACCACA	TTTTCACCGA
26471	29759	3288	PRECISE	0	9	TTCTGGTCTA	AACGAACTAA	CGATCGAGTG	TACAGTGAAC
28675	29750	1075	PRECISE	0	8	ATGGGTTGCA	ACTGAGGGAG	CGCGGAGTAC	GATCGAGTGT
26542	29766	3224	PRECISE	0	4	CCAACGGTAC	TATTACCGTT	GTGTACAGTG	AACAATGCTA
27133	29766	2633	PRECISE	0	4	TTGGCAACTA	TAAATTAAAC	GTGTACAGTG	AACAATGCTA
29728	29759	31	PRECISE	0	53	CACCACATTT	TCACCGAGGC	CGATCGAGTG	TACAGTGAAC
29710	29790	80	PRECISE	0	232	GGGAGGACTT	GAAAGAGCCA	GAGCTGCCTA	TATGGAAGAG

## Sheet: Blanco-Melo_SRR11517855-58
Start	End	Len	Status	PE_count	SR_count	5'brefore	5'after	3'brefore	3'after
77	25381	25304	PRECISE	0	26	AAACGAACTT	TAAAATCTGT	ACATTACACA	TAAACGAACT
77	26236	26159	PRECISE	0	5	AAACGAACTT	TAAAATCTGT	GCTGATGAGT	ACGAACTTAT
75	27384	27309	PRECISE	0	8	CTAAACGAAC	TTTAAAATCT	GGAGATTGAT	TAAACGAACA
75	27883	27808	PRECISE	0	7	CTAAACGAAC	TTTAAAATCT	CTTGTCACGC	CTAAACGAAC
75	28254	28179	PRECISE	0	25	CTAAACGAAC	TTTAAAATCT	TTAGATTTCA	TCTAAACGAA
6640	28492	21852	PRECISE	0	4	TGCTACTCAT	GGTTTAGCTG	AGGCGTTCCA	ATTAACACCA
7279	29188	21909	PRECISE	0	27	TAGGTTTTTC	TATGTACTTG	GCAAATTGCA	CAATTTGCCC
6608	29296	22688	PRECISE	0	13	GAATTATCTA	GAGTATTAGG	ATTGGATGAC	AAAGATCCAA

## Sheet: Ranasinghe
Start	End	Len	Status	Count_ref	Count_Alt	5'brefore	5'after	3'brefore	3'after
71	2793	2722	PRECISE	37953	1	TTCTCTAAAC	GAACTTTAAA	ATATCACTTT	TGAACTTGAT
71	22944	22873	PRECISE	61932	1	TTCTCTAAAC	GAACTTTAAA	AGTCTAATCT	CAAACCTTTT
832	29445	28613	IMPRECISE	9982	8	CGATAACAAC	TTCTGTGGCC	AACAGCAAAC	TGTGACTCTT
76	21551	21475	PRECISE	2200	25	TAAACGAACT	TTAAAATCTG	TTGTTAACAA	CTAAACGAAC
78	25381	25303	PRECISE	16734	182	AACGAACTTT	AAAATCTGTG	ACATTACACA	TAAACGAACT
76	27384	27308	IMPRECISE	8474	96	TAAACGAACT	TTAAAATCTG	GGAGATTGAT	TAAACGAACA
297	1114	817	IMPRECISE	79	2	TCAACGAGAA	AACACACGTC	AATCAAGACT	ATTCAACCAA
1186	11200	10014	IMPRECISE	27377	6	TCCAGTTGCG	TCACCAAATG	TTCTCTTGCC	ACTGTAGCTT
1067	13526	12459	IMPRECISE	7769	3	ACCTTCAATG	GGGAATGTCC	CTAGTACTGA	TGTCGTATAC
999	5664	4665	IMPRECISE	49494	2	CGGAACGTTC	TGAAAAGAGC	TAGTACAACA	GGAGTCACCT
915	14555	13640	IMPRECISE	175	3	CTTTGTCCGA	ACAACTGGAC	AGGAATTACT	TGTGTATGCT
1180	8267	7087	IMPRECISE	14514	5	TGTCTATCCA	GTTGCGTCAC	GTTACTGGCG	ATAGTTGTAA
1073	10357	9284	PRECISE	46	1	AATGGGGAAT	GTCCAAATTT	ACCTAAGTAT	AAGTTTGTTC
1085	3166	2081	IMPRECISE	114	3	CCAAATTTTG	TATTTCCCTT	CACTTCTGCT	GCTCTTCAAC
1871	22524	20653	IMPRECISE	37599	3	CTTTATGCAT	TTGCATCAGA	TTAGAGTCCA	ACCAACAGAA
1191	23100	21909	IMPRECISE	4695	3	TTGCGTCACC	AAATGAATGC	TAGTAGTACT	TTCTTTTGAA
1956	18022	16066	IMPRECISE	43673	4	TTTTACAGAA	GGCCGCTATA	CCACGTAGGA	ATGTGGCAAC
1602	20482	18880	IMPRECISE	44294	2	CCGAAGGTCT	TAATGACAAC	ACAGGTTCAT	CTAAGTGTGT
1188	1958	770	PRECISE	0	1	CAGTTGCGTC	ACCAAATGAA	TTACAGAAGG	CCGCTATAAC
1192	19587	18395	IMPRECISE	221	3	TGCGTCACCA	AATGAATGCA	ATTTGATACT	TATAACCTCT
1193	24974	23781	IMPRECISE	0	6	GCGTCACCAA	ATGAATGCAA	AACACAGTTT	ATGATCCTTT
1371	28250	26879	IMPRECISE	36675	62	TTAAAATTTA	TTGTCCAGCA	TGTTTTAGAT	TTCATCTAAA
1971	15625	13654	IMPRECISE	617	3	CTATAACAAT	ACTAGATGGA	AGACTTTATG	AGTGTCTCTA
1896	13531	11635	IMPRECISE	0	8	CTCGTGTTGT	ACGATCAATT	ACTGATGTCG	TATACAGGGC
1197	16638	15441	IMPRECISE	108	7	CACCAAATGA	ATGCAACCAA	GCTTTTTGCA	GCAGAAACGC
2079	9266	7187	IMPRECISE	0	2	CAGGTGGTGT	TGTTCAGTTG	GTATCTACTA	GTGGTAGATG
1558	12461	10903	IMPRECISE	84	12	CGCTAACATA	GGTTGTAACC	CCTCTTACAA	CAGCAGCCAA
1589	26467	24878	IMPRECISE	7062	14	GTTGGAGAAG	GTTCCGAAGG	GATCTTCTGG	TCTAAACGAA
1717	5270	3553	IMPRECISE	77	2	TGCTTCCACA	AGTGCTTTTG	TCTATTAAAT	GGGCAGATAA
2127	4243	2116	IMPRECISE	58	4	GCACTGTTTA	TGAAAAACTC	CAATTATATA	ACCACTTACC
2251	14905	12654	IMPRECISE	13558	2	TGTCGGTGGA	CAAATTGTCA	GGCTGTATTA	ATGCTAACCA
1390	5956	4566	IMPRECISE	17013	14	ATGTCACAAT	TCAGAAGTAG	TAAGTTGGAC	AATTATTATA
1600	3047	1447	IMPRECISE	10977	8	TTCCGAAGGT	CTTAATGACA	TACCCTCCAG	ATGAGGATGA
2234	10239	8005	IMPRECISE	13426	8	ACCTGTGCTT	GTGAAATTGT	TTCGTAAGTC	TAATCATAAT
2212	19874	17662	IMPRECISE	42269	2	GGAAATTGTT	AAATTTATCT	ATACTGTGAT	CTGGGACTAC
2254	23890	21636	IMPRECISE	1965	12	CGGTGGACAA	ATTGTCACCT	ACAAGACAAA	AACACCCAAG
1653	28502	26849	IMPRECISE	9871	5	ACATCAATAT	TGTTGGTGAC	ATTAACACCA	ATAGCAGTCC
2484	29355	26871	IMPRECISE	4330	41	AAGAAATTAT	CTTCTTAGAG	ACGCATACAA	AACATTCCCA
3104	21125	18021	IMPRECISE	16336	6	TCAACTCAAT	ATGAGTATGG	TTTGTGGGTT	TATACAACAA
2676	26842	24166	IMPRECISE	1667	4	CCCTTGCACC	TAATATGATG	CGCGTACGCG	TTCCATGTGG
3001	25707	22706	IMPRECISE	0	4	TGAGTCTGGT	GAGTTTAAAT	AGCCCCTTTT	CTCTATCTTT
2953	7699	4746	IMPRECISE	52505	2	GGGCATTGAT	TTAGATGAGT	ACAGTTTAAA	AGACCAATAA
3238	18607	15369	IMPRECISE	81	11	TGGTCAACAA	GACGGCAGTG	GCACATGGCT	TTGAGTTGAC
3084	15620	12536	PRECISE	3924	1	AAGAAGAAGA	GTTTGAGCCA	AACACAGACT	TTATGAGTGT
3230	11320	8090	IMPRECISE	947	6	CAAACTGTTG	GTCAACAAGA	TGTTATGTAT	GCATCAGCTG
3136	17221	14085	IMPRECISE	33619	5	TTACCAAGGT	AAACCTTTGG	CCTATAGATA	AATGTAGTAG
3245	6296	3051	IMPRECISE	42	5	CAAGACGGCA	GTGAGGACAA	TGGTGTATAC	GTTGTCTTTG
3241	9231	5990	IMPRECISE	0	6	TCAACAAGAC	GGCAGTGAGG	ACGGCACTTG	TGAAAGATCA
3245	12460	9215	IMPRECISE	84	8	CAAGACGGCA	GTGAGGACAA	ACCTCTTACA	ACAGCAGCCA
3103	13752	10649	IMPRECISE	0	4	ATCAACTCAA	TATGAGTATG	CTTTAAGTTT	AGAATAGACG
3535	28500	24965	IMPRECISE	9808	27	TGATGATTAC	ATAGCTACTA	CAATTAACAC	CAATAGCAGT
3621	4180	559	IMPRECISE	32	2	ATGTTGTCGG	CCCAAATGTT	TACTAAAAAG	GCTGGTGGCA
3977	22909	18932	IMPRECISE	59758	6	TGTGTTGAAG	AAGTTACAAC	TGGTAATTAT	AATTACCTGT
3654	14804	11150	IMPRECISE	4112	7	ACATTCAACT	TCTTAAGAGT	ATTATGACTA	CTATCGTTAT
4126	26189	22063	IMPRECISE	0	5	ATATATAGTG	GGTGATGTTG	TTTATGATGA	ACCGACGACG
4189	5282	1093	IMPRECISE	0	15	GGCTGGTGGC	ACTACTGAAA	GCAGATAACA	ACTGTTATCT
4027	16633	12606	IMPRECISE	0	9	AAACTTGTTA	CTTTATATTG	CTCAAGCTTT	TTGCAGCAGA
4240	11472	7232	IMPRECISE	261	11	AGACAATTAT	ATAACCACTT	TGTGGGCTCT	TATAATCTCT
4228	19420	15192	IMPRECISE	38284	6	AAAAGTGCCA	ACAGACAATT	CAAGTAGTGT	CAGATATAGA
4245	21230	16985	PRECISE	0	1	ATTATATAAC	CACTTACCCG	CATGGTGGAC	AGCCTTTGTT
4236	9316	5080	IMPRECISE	0	13	CAACAGACAA	TTATATAACC	ACCAGGAGTT	TTCTGTGGTG
4247	17943	13696	IMPRECISE	44258	2	TATATAACCA	CTTACCCGGG	CAGAGCAAAA	GTAGGCATAC
4203	24643	20440	IMPRECISE	95	5	CTGAAATGCT	AGCGAAAGCT	TGCTGCTACT	AAAATGTCAG
4236	12590	8354	IMPRECISE	0	3	CAACAGACAA	TTATATAACC	AGTAAAATTG	TTCAACTTAG
4133	13523	9390	IMPRECISE	804	2	GTGGGTGATG	TTGTTCAAGA	GCACTAGTAC	TGATGTCGTA
4616	29352	24736	IMPRECISE	4239	10	ATGCCACTTG	GCTATGTAAC	TTGACGCATA	CAAAACATTC
5079	28024	22945	IMPRECISE	0	8	CTGATGTTAC	TAAAATAAAA	TCTATTCTAA	ATGGTATATT
5510	7526	2016	IMPRECISE	6938	5	AGAGTCTTGA	ACGTGGTGTG	GCAACAAGAG	TCGAATGTAC
5343	22525	17182	IMPRECISE	0	6	TTAATCCACC	TGCTCTACAA	TAGAGTCCAA	CCAACAGAAT
5349	12462	7113	IMPRECISE	0	7	CACCTGCTCT	ACAAGATGCT	CTCTTACAAC	AGCAGCCAAA
4623	15214	10591	IMPRECISE	1719	6	TTGGCTATGT	AACACATGGC	ATTGGAACAA	GCAAATTCTA
5348	10760	5412	IMPRECISE	11585	13	CCACCTGCTC	TACAAGATGC	GTGGCTATGA	AGTACAATTA
5349	16634	11285	IMPRECISE	0	3	CACCTGCTCT	ACAAGATGCT	TCAAGCTTTT	TGCAGCAGAA
5347	23644	18297	IMPRECISE	0	5	TCCACCTGCT	CTACAAGATG	CATCATTGCC	TACACTATGT
5348	21625	16277	IMPRECISE	0	3	CCACCTGCTC	TACAAGATGC	TACAACCAGA	ACTCAATTAC
5350	6047	697	IMPRECISE	0	3	ACCTGCTCTA	CAAGATGCTT	TTCGATAATT	TTAAGTTTGT
5405	19360	13955	IMPRECISE	34828	10	TGTGCACTTA	TCTTAGCCTA	AATTTAAAAC	AATTACCATT
5348	26696	21348	IMPRECISE	6276	3	CCACCTGCTC	TACAAGATGC	GCTGTTATGG	CCAGTAACTT
6019	9324	3305	IMPRECISE	0	10	ACCAAACCAA	CCATATCCAA	TTTTCTGTGG	TGTAGATGCT
5927	14039	8112	IMPRECISE	0	5	GATGGTGTTG	TTTGTACAGA	GAAATGCTGG	TATTGTTGGT
6065	28250	22185	IMPRECISE	36675	5	GTATGTGATA	ATATCAAATT	TGTTTTAGAT	TTCATCTAAA
6120	18307	12187	IMPRECISE	1539	2	AACCTGCTTC	AAGAGAGCTT	ATTGGCTTCG	ATGTCGAGGG
6364	21554	15190	IMPRECISE	0	5	AGAGGACGCG	CAGGGAATGG	TTAACAACTA	AACGAACAAT
6326	26649	20323	IMPRECISE	4664	4	CCAGTTGAAA	CATCAAATTC	GCCAACAGGA	ATAGGTTTTT
6365	24729	18364	IMPRECISE	0	5	GAGGACGCGC	AGGGAATGGA	CTCAGTCAGC	ACCTCATGGT
6604	29533	22929	IMPRECISE	0	189	TAATGAATTA	TCTAGAGTAT	TCAGGCCTAA	ACTCATGCAG
6369	14970	8601	IMPRECISE	0	7	ACGCGCAGGG	AATGGATAAT	TAAATGGGGT	AAGGCTAGAC
6364	16975	10611	IMPRECISE	2704	3	AGAGGACGCG	CAGGGAATGG	GAGCACTATG	TTAGAATTAC
6366	23530	17164	IMPRECISE	75	10	AGGACGCGCA	GGGAATGGAT	TGAACATGTC	AACAACTCAT
7155	11330	4175	IMPRECISE	7777	4	GTTTAGATTC	TTTAGACACC	GCATCAGCTG	TAGTGTTACT
7213	19710	12497	IMPRECISE	0	12	TTTTAAATGG	GATTTAACTG	TAATAACACT	GTTTACACAA
7061	8122	1061	IMPRECISE	4155	6	TGTACTGGTT	ACAGAGAAGG	AGAAGCTGAA	CTTGCAAAGA
6654	28250	21596	IMPRECISE	36675	21	TAGCTGCTGT	TAATAGTGTC	TGTTTTAGAT	TTCATCTAAA
7307	9689	2382	IMPRECISE	0	10	GCAATCATGC	AATTGTTTTT	TGGATAACAA	TTGCTTATAT
7227	12463	5236	IMPRECISE	0	6	TAACTGCTTT	TGGCTTAGTT	TCTTACAACA	GCAGCCAAAC
8004	13510	5506	PRECISE	5637	47	TGTCTGATGT	TGGTGATAGT	CCGTGCGGCA	CAGGCACTAG
7672	25783	18111	IMPRECISE	0	8	TGATGAAGTT	GCGAGAGACT	TGGCTTTGCT	GGAAATGCCG
7377	23220	15843	IMPRECISE	0	6	TAATTAATCT	TGTACAAATG	GTGTTCTTAC	TGAGTCTAAC
6604	29442	22838	IMPRECISE	0	319	TAATGAATTA	TCTAGAGTAT	AGAAACAGCA	AACTGTGACT
7740	18807	11067	IMPRECISE	0	8	ACATCGTTGA	TAGTGTTACA	ACAAAGCAAC	CATGATCTGT
7390	17151	9761	IMPRECISE	8669	3	ACAAATGGCC	CCGATTTCAG	TCGCATAGTG	TATACAGCTT
7364	26894	19530	IMPRECISE	0	4	CTTATGTGGT	TAATAATTAA	CGTGCCACTC	CATGGCACTA
8056	15619	7563	IMPRECISE	0	8	CGTTAATACG	TTTTCATCAA	CAACACAGAC	TTTATGAGTG
7889	28433	20544	IMPRECISE	7652	38	AATGTTATAG	TTTTTGATGG	TCTTGGTTCA	CCGCTCTCAC
8370	11396	3026	IMPRECISE	0	6	TTAATGCGCA	GGTAGCAAAA	GTGTGGACAC	TTATGAATGT
9242	21546	12304	IMPRECISE	0	3	GAAAGATCAG	AAGCTGGTGT	TGTTCTTGTT	AACAACTAAA
7671	23528	15857	IMPRECISE	100	6	GTGATGAAGT	TGCGAGAGAC	GCTGAACATG	TCAACAACTC
8370	14608	6238	IMPRECISE	0	3	TTAATGCGCA	GGTAGCAAAA	CTATTACTAG	ATAAACGCAC
8546	29338	20792	IMPRECISE	2030	32	ATAGCACTTA	AGGGTGGTAA	GCTGAATAAG	CATATTGACG
9019	16800	7781	IMPRECISE	1266	5	GGCTGCTGAA	TGTACAATTT	TCGTGTAACT	AAAAACAGTA
9348	25746	16398	IMPRECISE	0	14	ATTTACTTAC	TAATATGTTT	GCAGAGTATA	AACTTTGTAA
8925	19488	10563	IMPRECISE	0	2	TCTTACCTAG	AGTTTTTAGT	TGGTGCTGTC	TGTAGACATC
9387	17954	8567	IMPRECISE	0	3	TTGGTGCTTT	GGACATATCA	TAGGCATACT	TTGCATAATG
9368	22534	13166	IMPRECISE	0	16	ACACCACTAA	TTCAACCTAT	ACCAACAGAA	TCTATTGTTA
9373	23765	14392	IMPRECISE	5379	9	ACTAATTCAA	CCTATTGGTG	ACCAAGACAT	CAGTAGATTG
9093	25545	16452	IMPRECISE	5941	4	AAGGTTCTGT	TGCTTATGAA	TGGCGTTGCA	CTTCTTGCTG
9384	14290	4906	PRECISE	18491	1	CTATTGGTGC	TTTGGACATA	AAACTCTTTG	ACCGTTATTT
9387	11482	2095	IMPRECISE	0	8	TTGGTGCTTT	GGACATATCA	TATAATCTCT	GTTACTTCTA
9384	14958	5574	IMPRECISE	0	12	CTATTGGTGC	TTTGGACATA	TTTTCCATTT	AATAAATGGG
9380	12633	3253	IMPRECISE	0	13	CAACCTATTG	GTGCTTTGGA	CTAATTTAGC	ATGGCCTCTT
9170	20866	11696	IMPRECISE	0	2	AACACCTACC	TTGAAGGTTC	GTTATACATT	TTGGTGCTGG
9445	28250	18805	IMPRECISE	36675	28	AACATGCCTT	GCCTACTATT	TGTTTTAGAT	TTCATCTAAA
10434	16631	6197	IMPRECISE	0	11	GTGTTTACCA	ATGTGCTATG	GACTCAAGCT	TTTTGCAGCA
9938	19587	9649	IMPRECISE	221	7	GATACAACTA	GCTACAGAGA	ATTTGATACT	TATAACCTCT
10438	13521	3083	IMPRECISE	0	13	TTACCAATGT	GCTATGAGGC	AGGCACTAGT	ACTGATGTCG
10424	23629	13205	IMPRECISE	0	8	TCACCATCTG	GTGTTTACCA	TGTAGCTAGT	CAATCCATCA
10438	21270	10832	IMPRECISE	0	6	TTACCAATGT	GCTATGAGGC	ATCTGAAGCA	TTTTTAATTG
10435	11773	1338	IMPRECISE	0	15	TGTTTACCAA	TGTGCTATGA	TAGCATAGAT	GCCTTCAAAC
10440	26839	16399	IMPRECISE	130	9	ACCAATGTGC	TATGAGGCCC	TTGCGCGTAC	GCGTTCCATG
11084	29329	18245	IMPRECISE	1568	15	TTTTTTTTGT	ATGAAAATGC	AGTCATTTTG	CTGAATAAGC
10453	17009	6556	IMPRECISE	0	3	GAGGCCCAAT	TTCACTATTA	CACTCAATAT	CTCAGATGAG
11250	15625	4375	IMPRECISE	617	7	GGGTGATGCG	TATTATGACA	AGACTTTATG	AGTGTCTCTA
11238	18610	7372	IMPRECISE	0	11	TGCCTGCTAG	TTGGGTGATG	CATGGCTTTG	AGTTGACATC
11009	22527	11518	IMPRECISE	0	6	ACACACCACT	GGTTGTTACT	GAGTCCAACC	AACAGAATCT
10950	25711	14761	IMPRECISE	0	7	TTGTTAGACA	ATGCTCAGGT	CCTTTTCTCT	ATCTTTATGC
11225	14724	3499	IMPRECISE	0	4	AATATGGTCT	ATATGCCTGC	TAAGGGTTTC	TTTAAGGAAG
11452	21060	9608	IMPRECISE	3721	3	TTTAGATCAA	GCCATTTCCA	GTACGACCCT	AAGACTAAAA
11455	19857	8402	IMPRECISE	0	3	AGATCAAGCC	ATTTCCATGT	TGTGGACATT	GCTGCTAATA
11455	28250	16795	IMPRECISE	36675	9	AGATCAAGCC	ATTTCCATGT	TGTTTTAGAT	TTCATCTAAA
11486	26842	15356	IMPRECISE	0	3	ATCTCTGTTA	CTTCTAACTA	CGCGTACGCG	TTCCATGTGG
11782	24645	12863	IMPRECISE	0	2	TGCCTTCAAA	CTCAACATTA	CTGCTACTAA	AATGTCAGAG
11796	23769	11973	IMPRECISE	0	8	ACATTAAATT	GTTGGGTGTT	AGACATCAGT	AGATTGTACA
11605	15724	4119	IMPRECISE	0	4	GTGTATAATG	CTAGTTTATT	TCTGACGATG	CTGTTGTGTG
12437	22690	10253	IMPRECISE	19777	6	GGTTGTGTTC	CCTTGAACAT	ATTTTCCACT	TTTAAGTGTT
12477	25704	13227	IMPRECISE	0	3	CCAAACTAAT	GGTTGTCATA	TGAAGCCCCT	TTTCTCTATC
12366	14554	2188	IMPRECISE	1959	4	CAATGCTTTT	CACTATGCTT	AAGGAATTAC	TTGTGTATGC
12588	17655	5067	IMPRECISE	34	14	ATAGTAAAAT	TGTTCAACTT	ATGCTTTAAA	ATGTTTTATA
12338	28689	16351	IMPRECISE	0	2	AGGGCAAAAG	TTACTAGTGC	AGGGAGCCTT	GAATACACCA
12549	27665	15116	IMPRECISE	0	7	CATCAGCATT	GTGGGAAATC	TCAGACAAGA	GGAAGTTCAA
12549	21210	8661	IMPRECISE	0	4	CATCAGCATT	GTGGGAAATC	TAAGCTCATG	GGACACTTCG
12603	25697	13094	IMPRECISE	0	4	AACTTAGTGA	AATTAGTATG	CTGGCCTTGA	AGCCCCTTTT
13548	17024	3476	IMPRECISE	0	3	GGCTTTTGAC	ATCTACAATG	ATGAGTTTTC	TAGCAATGTT
13603	19298	5695	IMPRECISE	0	11	AATTGTTGTC	GCTTCCAAGA	GCAGTTTGTA	TGTAAATAAA
12788	29016	16228	IMPRECISE	0	14	TACAACACAA	CAAAGGGAGG	CTGTCACTAA	GAAATCTGCT
13341	15467	2126	IMPRECISE	7971	12	GTGCTAATGA	CCCTGTGGGT	TATATGTTAA	ACCAGGTGGA
13600	24951	11351	IMPRECISE	0	5	ACTAATTGTT	GTCGCTTCCA	ATGTTGTAAT	AGGAATTGTC
14095	20923	6828	IMPRECISE	0	2	TGGTATGATT	TCGGTGATTT	AGACAGTGGT	TGCCTACGGG
13348	22876	9528	IMPRECISE	0	12	TGACCCTGTG	GGTTTTACAC	TTGGAATTCT	AACAATCTTG
13912	26914	13002	IMPRECISE	0	7	GATTATTTCA	ATAAAAAGGA	TTCTGACCAG	ACCGCTTCTA
14622	27945	13323	IMPRECISE	0	16	ACGCACTACG	TGCTTTTCAG	GCATTTCACC	AAGAATGTAG
14325	25810	11485	IMPRECISE	0	10	GACATACCAC	CCAAATTGTG	AACCCATTAC	TTTATGATGC
14270	17644	3374	IMPRECISE	709	13	ACTTCACGGA	AGAGAGGTTA	AAATCAGCTC	AATGCTTTAA
14624	22243	7619	IMPRECISE	3124	10	GCACTACGTG	CTTTTCAGTA	ACCATTGGTA	GATTTGCCAA
14573	28936	14363	IMPRECISE	0	5	CTGCTGACCC	TGCTATGCAC	TCTTGCTTTG	CTGCTGCTTG
14628	16400	1772	IMPRECISE	12127	5	TACGTGCTTT	TCAGTAGCTG	CTCCAGGTTG	TGATGTCACA
14625	15519	894	IMPRECISE	0	7	CACTACGTGC	TTTTCAGTAG	TAATAGTGTT	TTTAACATTT
14625	20830	6205	IMPRECISE	0	5	CACTACGTGC	TTTTCAGTAG	AACACATTAA	CATTAGCTGT
14628	18704	4076	IMPRECISE	0	5	TACGTGCTTT	TCAGTAGCTG	CTGCTTCAGA	CACTTATGCC
14630	23816	9186	IMPRECISE	0	2	CGTGCTTTTC	AGTAGCTGCA	TGCAGCAATC	TTTTGTTGCA
15724	25739	10015	IMPRECISE	0	10	TCTGACGATG	CTGTTGTGTG	ACTTCTTGCA	GAGTATAAAC
15678	19104	3426	IMPRECISE	3444	4	TGAGTTTTAC	GCATATTTGC	TGCACAGCCT	TGTAGTGACA
16015	23538	7523	IMPRECISE	4037	12	ATTGAACGGT	TCGTGTCTTT	TCAACAACTC	ATATGAGTGT
15721	29557	13836	IMPRECISE	0	2	CTCTCTGACG	ATGCTGTTGT	CACAAGGCAG	ATGGGCTATA
15726	22516	6790	IMPRECISE	0	7	TGACGATGCT	GTTGTGTGTT	TTCTAACTTT	AGAGTCCAAC
16155	28679	12524	IMPRECISE	2146	7	GTATTCTGTT	ATGCTTACTA	GTTGCAACTG	AGGGAGCCTT
15311	17405	2094	IMPRECISE	5236	4	AATGTGATAG	AGCCATGCCT	TCAATGCCAG	ATTACGTGCT
16293	20844	4551	IMPRECISE	375	13	TGGTGCTTGC	ATACGTAGAC	AGCTGTACCC	TATAATATGA
16375	18610	2235	IMPRECISE	0	13	TCTGTTAATC	CGTATGTTTG	CATGGCTTTG	AGTTGACATC
16377	27228	10851	IMPRECISE	0	9	TGTTAATCCG	TATGTTTGCA	CTTTCAGGTT	ACTATAGCAG
16710	23979	7269	PRECISE	0	1	TGAAGTGCTG	TCTGACAGAG	CACAAATATT	ACCAGATCCA
16751	25382	8631	IMPRECISE	0	18	TTGGTAAACC	TAGACCACCA	CATTACACAT	AAACGAACTT
17025	29350	12325	IMPRECISE	0	8	TGAGTTTTCT	AGCAATGTTG	TATTGACGCA	TACAAAACAT
17439	28250	10811	IMPRECISE	36675	19	CATTGGCGAC	CCTGCTCAAT	TGTTTTAGAT	TTCATCTAAA
17963	20454	2491	IMPRECISE	2741	12	TTTGCATAAT	GTCTGATAGA	TAAAAACTAT	TTCATAACAG
17740	22524	4784	IMPRECISE	312	13	TTCCTTACAC	GTAACCCTGC	TTAGAGTCCA	ACCAACAGAA
17733	23738	6005	IMPRECISE	0	5	AAGAGAATTC	CTTACACGTA	ACCACAGAAA	TTCTACCAGT
17741	26837	9096	IMPRECISE	0	7	TCCTTACACG	TAACCCTGCT	GTTTGCGCGT	ACGCGTTCCA
18616	25734	7118	IMPRECISE	0	8	TTTGAGTTGA	CATCTATGAA	AGTCTACTTC	TTGCAGAGTA
18877	29276	10399	IMPRECISE	0	8	ACTAGGTGTC	TAGCTGTCCA	ACCTACACAG	GTGCCATCAA
19660	20758	1098	IMPRECISE	0	11	AATAAGGGAC	ACTTTGATGG	GGTGATAGTG	CAACATTACC
19528	22525	2997	IMPRECISE	0	7	TATCTCGATG	CTTATAACAT	TAGAGTCCAA	CCAACAGAAT
19222	23665	4443	IMPRECISE	0	11	TATCCTGCTA	ATTCCATTGT	ACTTGGTGCA	GAAAATTCAG
19652	27001	7349	IMPRECISE	0	14	ATGTTGTAAA	TAAGGGACAC	GACGCTGTGA	CATCAAGGAC
20289	28102	7813	IMPRECISE	0	7	ATTCATTGAA	CGGTATAAAT	CTAAATCACC	CATTCAGTAC
20596	25704	5108	IMPRECISE	0	8	GACTATACAG	AAATTTCATT	TGAAGCCCCT	TTTCTCTATC
20595	22379	1784	IMPRECISE	2389	5	TGACTATACA	GAAATTTCAT	CTTCAACCTA	GGACTTTTCT
20686	22822	2136	IMPRECISE	15201	4	CCGGGTGTTG	CTATGCCTAA	GATTGCTGAT	TATAATTATA
21430	29510	8080	IMPRECISE	0	8	AGGGGTACTG	CTGTTATGTC	TCCATGAGCA	GTGCTGACTC
21672	25382	3710	IMPRECISE	25155	378	GTGGTGTTTA	TTACCCTGAC	CATTACACAT	AAACGAACTT
21672	28250	6578	IMPRECISE	36675	322	GTGGTGTTTA	TTACCCTGAC	TGTTTTAGAT	TTCATCTAAA
21651	27385	5734	PRECISE	0	106	CATACACTAA	TTCTTTCACA	GAGATTGATT	AAACGAACAT
21630	23133	1503	IMPRECISE	0	12	CCAGAACTCA	ATTACCCCCT	CAGCAACTGT	TTGTGGACCT
21673	27384	5711	PRECISE	8474	42	TGGTGTTTAT	TACCCTGACA	GGAGATTGAT	TAAACGAACA
23330	25703	2373	IMPRECISE	386	2	ATTACACCAT	GTTCTTTTGG	TTGAAGCCCC	TTTTCTCTAT
23038	28115	5077	IMPRECISE	0	22	CTTTCCTTTA	CAATCATATG	TCAGTACATC	GATATCGGTA
23618	28868	5250	IMPRECISE	4221	3	CGGGCACGTA	GTGTAGCTAG	AATTCAACTC	CAGGCAGCAG
23678	26516	2838	IMPRECISE	0	13	AATTCAGTTG	CTTACTCTAA	AACTTTAATT	TTAGCCATGG
24724	27385	2661	IMPRECISE	0	16	CTTCCCTCAG	TCAGCACCTC	GAGATTGATT	AAACGAACAT
25001	29392	4391	IMPRECISE	0	7	GAATTAGACT	CATTCAAGGA	GGACAAAAAG	AAGAAGGCTG
25774	26761	987	IMPRECISE	0	12	ATGAGGCTTT	GGCTTTGCTG	CCGGTGGAAT	TGCTATCGCA
25071	28250	3179	IMPRECISE	36675	15	GTGACATCTC	TGGCATTAAT	TGTTTTAGAT	TTCATCTAAA
27800	29196	1396	IMPRECISE	0	12	CTTTTTAGCC	TTTCTGCTAT	CACAATTTGC	CCCCAGCGCT

## Sheet: Davidson_zenodo3722580
Start	End	Len	Status	Count_ref	Count_Alt	5'brefore	5'after	3'brefore	3'after
4007	28440	24433	PRECISE	14477	1	GAAACTAAGT	TCCTCACAGA	TCACCGCTCT	CACTCAACAT
29205	29494	289	PRECISE	4884	1	CCCCCAGCGC	TTCAGCGTTC	CAAACAATTG	CAACAATCCA

## Sheet: Taiaroa_SRR11267570
Start	End	Len	Status	Count_ref	Count_Alt	5'brefore	5'after	3'brefore	3'after
729	28313	27584	IMPRECISE	83468	33	ATCCTTATGA	AGATTTTCAA	AATGCACCCC	GCATTACGTT
76	21552	21476	IMPRECISE	1466	3	TAAACGAACT	TTAAAATCTG	TGTTAACAAC	TAAACGAACA
72	27384	27312	IMPRECISE	44457	15	TCTCTAAACG	AACTTTAAAA	GGAGATTGAT	TAAACGAACA
71	26236	26165	IMPRECISE	20031	4	TTCTCTAAAC	GAACTTTAAA	GCTGATGAGT	ACGAACTTAT
740	29153	28413	IMPRECISE	36093	11	GATTTTCAAG	AAAACTGGAA	CTAATCAGAC	AAGGAACTGA
741	29192	28451	IMPRECISE	0	10	ATTTTCAAGA	AAACTGGAAC	ATTGCACAAT	TTGCCCCCAG
1451	26763	25312	IMPRECISE	11989	12	TTGAAAACCA	TTCTTCGTAA	GGTGGAATTG	CTATCGCAAT
1652	5418	3766	IMPRECISE	188	3	AACATCAATA	TTGTTGGTGA	TAGCCTACTG	TAATAAGACA
1854	20288	18434	IMPRECISE	801	3	AATCAATACT	GAGTCCTCTT	AATTCATTGA	ACGGTATAAA
1487	7312	5825	IMPRECISE	12	2	GCCTTTGGAG	GCTGTGTGTT	CATGCAATTG	TTTTTCAGCT
1854	29483	27629	IMPRECISE	15193	762	AATCAATACT	GAGTCCTCTT	GATGATTTCT	CCAAACAATT
1931	25746	23815	IMPRECISE	15296	5	GAAACTGCTC	AAAATTCTGT	GCAGAGTATA	AACTTTGTAA
1877	27297	25420	IMPRECISE	8755	18	GCATTTGCAT	CAGAGGCTGC	TGATTACATC	ATAAACCTCA
2428	23194	20766	IMPRECISE	2384	2	AAAGTGTGTT	AAATCCAGAG	CAACTTCAAT	GGTTTAACAG
2343	10905	8562	IMPRECISE	27	2	CTGACTCTAT	CATTATTGGT	TATTGGGTAG	TGCTTTATTA
3051	27835	24784	IMPRECISE	14504	30	CTCCAGATGA	GGATGAAGAA	TGCTTATTAT	CTTTTGGTTC
3110	25397	22287	IMPRECISE	8010	4	CAATATGAGT	ATGGTACTGA	AACTTATGGA	TTTGTTTATG
3392	29224	25832	IMPRECISE	12	138	ATTAAAAATG	CAGACATTGT	CTTCGGAATG	TCGCGCATTG
3380	26776	23396	IMPRECISE	7	13	GACAATGTAT	ACATTAAAAA	TCGCAATGGC	TTGTCTTGTA
4563	25587	21024	IMPRECISE	685	2	CTGTAGCGTC	ACTTATCAAC	CATAACCCTC	AAAAAGAGAT
4447	27040	22593	IMPRECISE	2053	8	CTGTGTGGAA	ACTAAAGCCA	TTGCTACATC	ACGAACGCTT
4807	29086	24279	IMPRECISE	10652	83	TAAAGATTGG	TCCTATTCTG	CAATGTAACA	CAAGCTTTCG
4769	29251	24482	IMPRECISE	13	7	GAACATTTTA	TTGAAACCAT	AGTCACACCT	TCGGGAACGT
6011	27204	21193	IMPRECISE	3364	12	GATCTTGTAC	CAAACCAACC	ACAACAGATG	TTTCATCTCG
6822	25720	18898	IMPRECISE	294	6	CTAGAAGTAC	AAATTCTAGA	TATCTTTATG	CTTTAGTCTA
6810	29483	22673	IMPRECISE	15193	349	TGTGTACTTT	TACTAGAAGT	GATGATTTCT	CCAAACAATT
6951	27465	20514	IMPRECISE	0	19	TGATAAATAT	TATAATTTGG	AGAGTGTGTT	AGAGGTACAA
7576	23528	15952	IMPRECISE	495	3	TTATGTCTAT	GCTAATGGAG	GCTGAACATG	TCAACAACTC
7384	25417	18033	IMPRECISE	0	3	TCTTGTACAA	ATGGCCCCGA	AGAATCTTCA	CAATTGGAAC
8288	26565	18277	IMPRECISE	4742	2	AACTATATGC	TCACCTATAA	GAGCTTAAAA	AGCTCCTTGA
8622	29484	20862	IMPRECISE	5	2	TTGCTGCTAT	TTTCTATTTA	ATGATTTCTC	CAAACAATTG
8702	28918	20216	IMPRECISE	3935	49	AAGGCTATTG	ATGGTGGTGT	CAATGGCGGT	GATGCTGCTC
9625	27410	17785	IMPRECISE	3	5	TAATGATGTT	TCTTTTTTAG	TTATTCTTTT	CTTGGCACTG
9660	29324	19664	IMPRECISE	0	12	TGGTTATGTT	CACACCTTTA	GATCAAGTCA	TTTTGCTGAA
10435	25722	15287	IMPRECISE	8	3	TGTTTACCAA	TGTGCTATGA	TCTTTATGCT	TTAGTCTACT
11190	29164	17974	IMPRECISE	0	22	TTTTGTTACC	TTCTCTTGCC	AGGAACTGAT	TACAAACATT
12072	27685	15613	IMPRECISE	2896	5	AAATGCTGGA	CAACAGGGCA	GAACTTTACT	CTCCAATTTT
13237	28256	15019	IMPRECISE	13027	2	TGGTGGTGCA	TCGTGTTGTC	AGATTTCATC	TAAACGAACA
13565	29231	15666	IMPRECISE	8	5	ATGATAAAGT	AGCTGGTTTT	ATGTCGCGCA	TTGGCATGGA
15287	29217	13930	IMPRECISE	17	6	ACCTTATGGG	TTGGGATTAT	CAGCGTTCTT	CGGAATGTCG
14821	27984	13163	IMPRECISE	3575	4	TATAATCTAC	CAACAATGTG	CATCAACCAT	ATGTAGTTGA
16551	29342	12791	IMPRECISE	67	7	TGTTACTGAC	TTTAATGCAA	AATAAGCATA	TTGACGCATA
17005	26515	9510	IMPRECISE	2664	2	CCAACACTCA	ATATCTCAGA	GAACTTTAAT	TTTAGCCATG
16420	27332	10912	IMPRECISE	56	3	GATGTGACTC	AACTTTACTT	CTAAGTCACT	AACTGAGAAT
18251	29310	11059	IMPRECISE	136	7	GTTACCCTAA	CATGTTTATC	ATCCAAATTT	CAAAGATCAA
19469	29426	9957	IMPRECISE	59	4	TAACACGTTG	CAATTTAGGT	TTACCGCAGA	GACAGAAGAA
19608	27698	8090	IMPRECISE	14	3	GAACACTTTT	ACAAGACTTC	CAATTTTTCT	TATTGTTGCG
20804	29082	8278	IMPRECISE	2279	19	AATATACTCA	ACTGTGTCAA	CATACAATGT	AACACAAGCT
20916	27284	6368	IMPRECISE	7	7	TGTTTTAAGA	CAGTGGTTGC	CCATTTGGAA	TCTTGATTAC
21464	25120	3656	IMPRECISE	1060	2	AAATCAATGA	TATGATTTTA	TGACCGCCTC	AATGAGGTTG
21705	29016	7311	IMPRECISE	0	18	CCTCAGTTTT	ACATTCAACT	CTGTCACTAA	GAAATCTGCT
21927	26754	4827	IMPRECISE	1259	4	TTGTTAATAA	CGCTACTAAT	TGGATCACCG	GTGGAATTGC
23028	27384	4356	IMPRECISE	44457	13	TTAATTGTTA	CTTTCCTTTA	GGAGATTGAT	TAAACGAACA
23027	29333	6306	IMPRECISE	47	12	TTTAATTGTT	ACTTTCCTTT	ATTTTGCTGA	ATAAGCATAT
24072	29444	5372	IMPRECISE	1236	7	TCAAACAATA	TGGTGATTGC	AAACAGCAAA	CTGTGACTCT
25504	29306	3802	IMPRECISE	0	20	ATACCGATAC	AAGCCTCACT	AAAGATCCAA	ATTTCAAAGA
867	12827	11960	PRECISE	54	1	TTGAGTGCAT	TAAAGACCTT	TTATCCGATT	TACAGGATTT
2824	8460	5636	PRECISE	24	1	TAAAGTACTT	AATGAGAAGT	TACGTAGTGC	TGCTAAAAAG
5982	24332	18350	PRECISE	3022	1	ACAATTCTTA	TTTCACAGAG	AAATTGATTG	CCAACCAATT
7057	14465	7408	PRECISE	45	1	TTACTGTACT	GGTTACAGAG	CATTTGTAGT	TTCAACTGGA
7207	20578	13371	PRECISE	94	1	TTCATCTTTT	AAATGGGATT	GTTGTCAAAG	TGACTATTGA
9350	25753	16403	PRECISE	8	1	TTACTTACTA	ATATGTTTAC	ATAAACTTTG	TAAGAATAAT
10981	26821	15840	PRECISE	0	1	AAGTGCAGTG	AAAAGAACAA	TTGCTTCTTT	CAGACTGTTT
11106	23181	12075	PRECISE	2356	1	TTTTACCTTT	TGCTATGGGT	AATGTGTCAA	TTTCAACTTC
11107	27842	16735	PRECISE	0	1	TTTACCTTTT	GCTATGGGTA	TATCTTTTGG	TTCTCACTTG
12134	27837	15703	PRECISE	15	1	TATGCAGCTT	TTGCTACTGC	CTTATTATCT	TTTGGTTCTC
13584	26817	13233	PRECISE	0	1	TGCTAAATTC	CTAAAAACTA	TTCATTGCTT	CTTTCAGACT
16645	25293	8648	PRECISE	4084	1	GCAGCAGAAA	CGCTCAAAGC	GTAGTTGTCT	CAAGGGCTGT
18799	26467	7668	PRECISE	2000	1	GGTAACCTAC	AAAGCAACCA	GATCTTCTGG	TCTAAACGAA
20252	24805	4553	PRECISE	1536	1	AAATGGAAAT	TGATTTCTTA	TCCTGCCATT	TGTCATGATG
21968	23570	1602	PRECISE	214	1	TTTCAATTTT	GTAATGATCC	GGTGCAGGTA	TATGCGCTAG

## Sheet: Suzuki_SRR11811022
Start	End	Len	Status	PE_count	SR_count	5'brefore	5'after	3'brefore	3'after
6981	29475	22494	PRECISE	0	1	TAAGTGTTTG	CCTAGGTTCT	CAGATTTGGA	TGATTTCTCC

## Sheet: Emanuel_SRR11550045
Start	End	Len	Status	PE_count	SR_count	5'brefore	5'after	3'brefore	3'after
6516	17362	10846	PRECISE	47	5	ATAATAGTTT	AAAAATTACA	TTTGATGAAA	TTTCAATGGC
1013	24888	23875	PRECISE	21	4	AAGAGCTATG	AATTGCAGAC	AAAGGAATTT	TTATGAACCA
12075	24514	12439	PRECISE	14	6	TGCTGGACAA	CAGGGCAACC	TTCACGTCTT	GACAAAGTTG
20634	22283	1649	PRECISE	11	8	TGGCCATGTA	GAAACATTTT	TTTCAAACTT	TACTTGCTTT
15685	27578	11893	PRECISE	11	5	TACGCATATT	TGCGTAAACA	TTAGCACTCA	ATTTGCTTTT
15577	20422	4845	PRECISE	8	4	ACTGATGGTA	ACAAAATTGC	TTAGAAGATT	TTATTCCTAT
3178	10320	7142	PRECISE	7	4	TCTTCAACCT	GAAGAAGAGC	TACTTAAGCT	TAAGGTTGAT
12777	13730	953	PRECISE	6	5	CGTTAGCTTA	CTACAACACA	CAGCTGTTGC	TAAACATGAC
735	12213	11478	PRECISE	4	6	ATGAAGATTT	TCAAGAAAAC	TGAAGAAGTC	TTTGAATGTG
5561	17530	11969	PRECISE	4	4	AAGGGTGTAG	AAGCTGTTAT	ATGAAAACTA	TAGGTCCAGA
27285	28740	1455	PRECISE	3	11	CATTTGGAAT	CTTGATTACA	ACAATGCTGC	AATCGTGCTA
6039	28920	22881	PRECISE	3	9	ACGCAAGCTT	CGATAATTTT	ATGGCGGTGA	TGCTGCTCTT
1360	3037	1677	PRECISE	2	9	AAATGCTGTT	GTTAAAATTT	TTGTTCTTTC	TACCCTCCAG
4520	21995	17475	PRECISE	2	4	GTTGATTATG	GTGCTAGATT	GGTGTTTATT	ACCACAAAAA
14611	25559	10948	PRECISE	2	4	TTACTAGATA	AACGCACTAC	TTGCTGTTTT	TCAGAGCGCT
685	1873	1188	PRECISE	1	4	CGCCGATCTA	AAGTCATTTG	TTATGCATTT	GCATCAGAGG
9691	10595	904	PRECISE	1	4	GATAACAATT	GCTTATATCA	GAAGGTAACT	TTTATGGACC
3106	19987	16881	PRECISE	1	6	AACTCAATAT	GAGTATGGTA	ACTGTCTTTT	TTGATGGTAG
17202	20632	3430	PRECISE	1	4	GAAGGCATTA	AAATATTTGC	GATGGCCATG	TAGAAACATT
73	21052	20979	PRECISE	1	9	CTCTAAACGA	ACTTTAAAAT	AGTGATATGT	ACGACCCTAA
9413	23003	13590	PRECISE	1	9	ATAGTAGCTG	GTGGTATTGT	ACACCTTGTA	ATGGTGTTGA
11571	25555	13984	PRECISE	1	4	GCCCTATTTT	CTTCATAACT	CTTCTTGCTG	TTTTTCAGAG
6566	25560	18994	PRECISE	1	4	GCTTATGTAG	ACAATTCTAG	TGCTGTTTTT	CAGAGCGCTT
26046	26346	300	PRECISE	1	8	CTCAACTCAA	TTGAGTACAG	AGCCATCCTT	ACTGCGCTTC
23336	26867	3531	PRECISE	1	4	CCATGTTCTT	TTGGTGGTGT	CAATCCAGAA	ACTAACATTC
2391	27054	24663	PRECISE	1	8	GTGAAACATT	TGTCACGCAC	ACGCTTTCTT	ATTACAAATT
446	520	74	PRECISE	0	36	AAAGGCGTTT	TGCCTCAACT	TCATGTTATG	GTTGAGCTGG
515	685	170	PRECISE	0	89	CATGGTCATG	TTATGGTTGA	CGCCGATCTA	AAGTCATTTG
804	973	169	PRECISE	0	6	TTAACGGAGG	GGCATACACT	ACATGAGCAT	GAAATTGCTT
73	1266	1193	PRECISE	0	4	CTCTAAACGA	ACTTTAAAAT	GGCAGACGGG	CGATTTTGTT
1014	1370	356	PRECISE	0	6	AGAGCTATGA	ATTGCAGACA	GTTAAAATTT	ATTGTCCAGC
1517	1552	35	PRECISE	0	19	GGTTGCCATA	ACAAGTGTGC	TGCTAGCGCT	AACATAGGTT
1197	1596	399	PRECISE	0	4	CACCAAATGA	ATGCAACCAA	AAGGTTCCGA	AGGTCTTAAT
1908	1946	38	PRECISE	0	5	GATCAATTTT	CTCCCGCACT	TCTGTGCGTG	TTTTACAGAA
860	1948	1088	PRECISE	0	5	TACCCTCTTG	AGTGCATTAA	TGTGCGTGTT	TTACAGAAGG
1867	2480	613	PRECISE	0	5	TCCTCTTTAT	GCATTTGCAT	CCAAAAGAAA	TTATCTTCTT
2412	2483	71	PRECISE	0	5	CAAAGGGATT	GTACAGAAAG	AAAGAAATTA	TCTTCTTAGA
447	2632	2185	PRECISE	0	4	AAGGCGTTTT	GCCTCAACTT	CGGGCTTATG	TTGCTCGAAA
1872	2735	863	PRECISE	0	6	TTTATGCATT	TGCATCAGAG	ACAAAGGTTA	CTTTTGGTGA
77	2793	2716	PRECISE	0	16	AAACGAACTT	TAAAATCTGT	ATATCACTTT	TGAACTTGAT
2429	3103	674	PRECISE	0	4	AAGTGTGTTA	AATCCAGAGA	ATCAACTCAA	TATGAGTATG
3105	3384	279	PRECISE	0	4	CAACTCAATA	TGAGTATGGT	ATGTATACAT	TAAAAATGCA
2234	3557	1323	PRECISE	0	4	ACCTGTGCTT	GTGAAATTGT	GGACCACTTA	AAGTGGGTGG
2563	3677	1114	PRECISE	0	5	ACAACCATTA	GAACAACCTA	TATGAAAATT	TTAATCAGCA
77	3815	3738	PRECISE	0	5	AAACGAACTT	TAAAATCTGT	AATCTCTATG	ACAAACTTGT
3837	3848	11	PRECISE	0	24	CAAGCTTTTT	GGAAATGAAG	GAAATGAAGA	GTGAAAAGCA
3907	4119	212	PRECISE	0	6	TAAGCCATTT	ATAACTGAAA	ATGCTCCATA	TATAGTGGGT
3668	4308	640	PRECISE	0	4	AAGAGTGCTT	ATGAAAATTT	TGCTTAAAAA	GTGTAAAAGT
4441	4469	28	PRECISE	0	10	GCCTGTCTGT	GTGGAAACTA	GTTTCAACTA	TACAGCGTAA
73	4579	4506	PRECISE	0	6	CTCTAAACGA	ACTTTAAAAT	CAACACACTT	AACGATCTAA
4845	4993	148	PRECISE	0	5	GTATAGAATT	TCTTAAGAGA	AGTAGACAAC	ATTAACCTCC
5098	5135	37	PRECISE	0	39	ACCTCATAAT	TCACATGAAG	TTACCTAATG	ATGACACTCT
4556	5379	823	PRECISE	0	4	AAAACAACTG	TAGCGTCACT	CAAGGGCTGG	TGAAGCTGCT
70	5785	5715	PRECISE	0	4	GTTCTCTAAA	CGAACTTTAA	ACATATAACT	TCTAAAGAAA
6144	6155	11	PRECISE	0	11	TTACATTTTT	CCCTGACTTA	CCTGACTTAA	ATGGTGATGT
6322	6349	27	PRECISE	0	4	AAAACCAGTT	GAAACATCAA	TGATGTACTG	AAGTCAGAGG
6350	6377	27	PRECISE	0	7	GATGTACTGA	AGTCAGAGGA	GGAATGGATA	ATCTTGCCTG
5981	6565	584	PRECISE	0	11	GACAATTCTT	ATTTCACAGA	TGCTTATGTA	GACAATTCTA
8561	8657	96	PRECISE	0	10	GGTAAAATTG	TTAATAATTG	GTCATGTCTA	AACATACTGA
3711	9058	5347	PRECISE	0	4	CACCATTATT	ATCAGCTGGT	GCCAGTACCA	TATTGTTATG
5706	10050	4344	PRECISE	0	8	CTGCTCAGTA	TGAACTTAAG	CAGCTGTTTT	GCAGAGTGGT
7613	10249	2636	PRECISE	0	4	CTACACAATT	GGAATTGTGT	TAATCATAAT	TTCTTGGTAC
10532	10544	12	PRECISE	0	37	GTCTCTTTTT	GTTACATGCA	TACATGCACC	ATATGGAATT
10424	10596	172	PRECISE	0	26	TCACCATCTG	GTGTTTACCA	AAGGTAACTT	TTATGGACCT
4939	10697	5758	PRECISE	0	4	TCTTAAGACA	CTTCTTTCTT	GTTATAAATG	GAGACAGGTG
10322	10751	429	PRECISE	0	5	CTTAAGCTTA	AGGTTGATAC	TTTAACCTTG	TGGCTATGAA
70	10769	10699	PRECISE	0	4	GTTCTCTAAA	CGAACTTTAA	AAGTACAATT	ATGAACCTCT
11270	11300	30	PRECISE	0	36	TGGTTGGATA	TGGTTGATAC	GGTTTTAAGC	TAAAAGACTG
45	12152	12107	PRECISE	0	10	CCAACTTTCG	ATCTCTTGTA	GCTCAAGAAG	CTTATGAGCA
12134	12167	33	PRECISE	0	23	TATGCAGCTT	TTGCTACTGC	GAGCAGGCTG	TTGCTAATGG
210	12183	11973	PRECISE	0	6	TTCGTCCGTG	TTGCAGCCGA	ATGGTGATTC	TGAAGTTGTT
6604	12214	5610	PRECISE	0	5	TAATGAATTA	TCTAGAGTAT	GAAGAAGTCT	TTGAATGTGG
315	12216	11901	PRECISE	0	6	TCCAACTCAG	TTTGCCTGTT	AGAAGTCTTT	GAATGTGGCT
11489	12263	774	PRECISE	0	9	TCTGTTACTT	CTAACTACTC	ATGCAACGTA	AGTTGGAAAA
12772	12807	35	PRECISE	0	44	CAATGCGTTA	GCTTACTACA	GTAGGTTTGT	ACTTGCACTG
71	12965	12894	PRECISE	0	5	TTCTCTAAAC	GAACTTTAAA	ATTAAAGGAT	TAAACAACCT
12804	13142	338	PRECISE	0	4	GAGGTAGGTT	TGTACTTGCA	CCAATCACTA	ATTGTGTTAA
5620	13972	8352	PRECISE	0	6	TGTTCAGATA	CCTTGTACGT	TACGCCAACT	TAGGTGAACG
582	14607	14025	PRECISE	0	5	CACTTGGTGT	CCTTGTCCCT	TCTATTACTA	GATAAACGCA
14579	14627	48	PRECISE	0	49	ACCCTGCTAT	GCACGCTGCT	CTACGTGCTT	TTCAGTAGCT
13396	14750	1354	PRECISE	0	5	TATGTGGAAA	GGTTATGGCT	CTGTTGAATT	AAAACACTTC
6605	15027	8422	PRECISE	0	5	AATGAATTAT	CTAGAGTATT	ACTTTTCGCA	TATACAAAAC
239	15259	15020	PRECISE	0	4	CATCTAGGTT	TCGTCCGGGT	ACTGTTTATA	GTGATGTAGA
3677	15466	11789	PRECISE	0	19	TATGAAAATT	TTAATCAGCA	CTATATGTTA	AACCAGGTGG
1425	15729	14304	PRECISE	0	4	TTGCCGAATA	CCATAATGAA	CGATGCTGTT	GTGTGTTTCA
80	15776	15696	PRECISE	0	19	CGAACTTTAA	AATCTGTGTG	TGGCTAGCAT	AAAGAACTTT
16300	16336	36	PRECISE	0	6	TGCATACGTA	GACCATTCTT	TACGACCATG	TCATATCAAC
16313	16484	171	PRECISE	0	4	CATTCTTATG	TTGTAAATGC	GTTTTCCATT	GTGTGCTAAT
16635	16647	12	PRECISE	0	52	CAAGCTTTTT	GCAGCAGAAA	AGCAGAAACG	CTCAAAGCTA
16673	16938	265	PRECISE	0	5	AGACATTTAA	ACTGTCTTAT	AGTAATGCCA	TTAAGTGCAC
16941	16979	38	PRECISE	0	11	AATGCCATTA	AGTGCACCTA	ACTATGTTAG	AATTACTGGC
16302	17012	710	PRECISE	0	11	CATACGTAGA	CCATTCTTAT	TCAATATCTC	AGATGAGTTT
17066	17095	29	PRECISE	0	10	TGCAAAAGTA	TTCTACACTC	CCTGGTACTG	GTAAGAGTCA
17590	17629	39	PRECISE	0	5	GTTGACACTG	TGAGTGCTTT	AAAGCACATA	AAGACAAATC
3534	18407	14873	PRECISE	0	5	CTGATGATTA	CATAGCTACT	TACCTACAGG	TTATGTTGAT
18230	18475	245	PRECISE	0	4	AAATGAATTA	TCAAGTTAAT	GGAGATCAAT	TTAAACACCT
5560	18494	12934	PRECISE	0	4	TAAGGGTGTA	GAAGCTGTTA	TCATACCACT	TATGTACAAA
18373	18529	156	PRECISE	0	7	CTAGGTTTTT	CTACAGGTGT	GTAGTGCGTA	TAAAGATTGT
18410	18548	138	PRECISE	0	5	CTACAGGTTA	TGTTGATACA	TACAAATGTT	AAGTGACACA
12626	18661	6035	PRECISE	0	4	AATTCACCTA	ATTTAGCATG	CGCACCTGTT	GTCTATGTGA
18427	18741	314	PRECISE	0	4	ACACCTAATA	ATACAGATTT	TGGATTTGAT	TACGTCTATA
18730	18900	170	PRECISE	0	5	CATCATTCTA	TTGGATTTGA	GTGCTTTGTT	AAGCGTGTTG
18879	19119	240	PRECISE	0	5	TAGGTGTCTA	GCTGTCCACG	TGACAAAGCT	TATAAAATAG
19986	20065	79	PRECISE	0	14	CACTGTCTTT	TTTGATGGTA	GGTAGTGTTA	AAGGTTTACA
19002	20200	1198	PRECISE	0	8	AGCTGCATTA	TTAGCAGACA	GAAACTTACT	TTACTCAGAG
1790	20296	18506	PRECISE	0	5	TGTGGTAATT	TTAAAGTTAC	GAACGGTATA	AATTAGAAGG
11516	20300	8784	PRECISE	0	5	GTTACAACTG	TCATGTTTTT	GGTATAAATT	AGAAGGCTAT
18496	20370	1874	PRECISE	0	4	ATACCACTTA	TGTACAAAGG	TTTACATCTA	CTGATTGGAC
20415	20910	495	PRECISE	0	4	TTTTGAATTA	GAAGATTTTA	TACAGCTGTT	TTAAGACAGT
20798	21092	294	PRECISE	0	9	TCGCAAAATA	TACTCAACTG	AAAATGACTC	TAAAGAGGGT
75	21551	21476	PRECISE	0	1495	CTAAACGAAC	TTTAAAATCT	TTGTTAACAA	CTAAACGAAC
20424	21888	1464	PRECISE	0	4	AGAAGATTTT	ATTCCTATGG	TTGGTACTAC	TTTAGATTCG
3367	22163	18796	PRECISE	0	7	TTTAAAACTT	ACTGACAATG	GATGGTTATT	TTAAAATATA
22223	22236	13	PRECISE	0	11	CAGGGTTTTT	CGGCTTTAGA	CTTTAGAACC	ATTGGTAGAT
79	22276	22197	PRECISE	0	13	ACGAACTTTA	AAATCTGTGT	CACTAGGTTT	CAAACTTTAC
15077	22740	7663	PRECISE	0	4	ATCTTAAGTA	TGCCATTAGT	TCTGCTTTAC	TAATGTCTAT
22847	22967	120	PRECISE	0	4	CCAGATGATT	TTACAGGCTG	AGAGATATTT	CAACTGAAAT
22909	23063	154	PRECISE	0	9	TGGTAATTAT	AATTACCTGT	CAACCCACTA	ATGGTGTTGG
22846	23063	217	PRECISE	0	4	ACCAGATGAT	TTTACAGGCT	CAACCCACTA	ATGGTGTTGG
23157	23225	68	PRECISE	0	6	AGTCTACTAA	TTTGGTTAAA	CTTACTGAGT	CTAACAAAAA
11486	23226	11740	PRECISE	0	7	ATCTCTGTTA	CTTCTAACTA	TTACTGAGTC	TAACAAAAAG
14385	23483	9098	PRECISE	0	6	CTTTAATGTT	TTATTCTCTA	ACAGGTTCTA	ATGTTTTTCA
20124	23483	3359	PRECISE	0	4	CACATTAATT	GGAGAAGCCG	ACAGGTTCTA	ATGTTTTTCA
23432	23468	36	PRECISE	0	31	CCTGTTGCTA	TTCATGCAGA	TGGCGTGTTT	ATTCTACAGG
23491	23509	18	PRECISE	0	25	TAATGTTTTT	CAAACACGTG	TGCAGGCTGT	TTAATAGGGG
23554	23582	28	PRECISE	0	231	GTGTGACATA	CCCATTGGTG	TGCGCTAGTT	ATCAGACTCA
24014	24193	179	PRECISE	0	7	AGGTCATTTA	TTGAAGATCT	TTCTGCACTG	TTAGCGGGTA
24684	24700	16	PRECISE	0	122	AAAGAGTTGA	TTTTTGTGGA	TGGAAAGGGC	TATCATCTTA
77	24776	24699	PRECISE	0	9	AAACGAACTT	TAAAATCTGT	CCTGCACAAG	AAAAGAACTT
24983	25012	29	PRECISE	0	4	TATGATCCTT	TGCAACCTGA	ATTCAAGGAG	GAGTTAGATA
71	25383	25312	PRECISE	0	2318	TTCTCTAAAC	GAACTTTAAA	ATTACACATA	AACGAACTTA
24472	25393	921	PRECISE	0	5	CTCCAATTTT	GGTGCAATTT	AACGAACTTA	TGGATTTGTT
24184	25435	1251	PRECISE	0	6	TCAATACACT	TCTGCACTGT	ACTGTAACTT	TGAAGCAAGG
25426	25517	91	PRECISE	0	8	ACAATTGGAA	CTGTAACTTT	CCTCACTCCC	TTTCGGATGG
23570	25533	1963	PRECISE	0	4	GGTGCAGGTA	TATGCGCTAG	ATGGCTTATT	GTTGGCGTTG
25560	25572	12	PRECISE	0	6	TGCTGTTTTT	CAGAGCGCTT	GAGCGCTTCC	AAAATCATAA
3323	25568	22245	PRECISE	0	2	ACACCAGTTG	TTCAGACTAT	TTCAGAGCGC	TTCCAAAATC
25646	25672	26	PRECISE	0	47	ACTTGCTGTT	GTTGTTTGTA	TACTCACACC	TTTTGCTCGT
23541	25761	2220	PRECISE	0	5	ACAACTCATA	TGAGTGTGAC	TGTAAGAATA	ATAATGAGGC
25725	25762	37	PRECISE	0	26	TTATGCTTTA	GTCTACTTCT	GTAAGAATAA	TAATGAGGCT
14175	25996	11821	PRECISE	0	6	GCCTATATTA	ACCTTGACCA	GACTGTGTTG	TATTACACAG
1431	26092	24661	PRECISE	0	4	AATACCATAA	TGAATCTGGC	TTCATCTACA	ATAAAATTGT
26096	26159	63	PRECISE	0	25	TCTACAATAA	AATTGTTGAT	CCGGAGTTGT	TAATCCAGTA
26157	26180	23	PRECISE	0	37	ATCCGGAGTT	GTTAATCCAG	TGGAACCAAT	TTATGATGAA
77	26236	26159	PRECISE	0	224	AAACGAACTT	TAAAATCTGT	GCTGATGAGT	ACGAACTTAT
69	26289	26220	PRECISE	0	4	TGTTCTCTAA	ACGAACTTTA	AATAGTTAAT	AGCGTACTTC
26157	26282	125	PRECISE	0	17	ATCCGGAGTT	GTTAATCCAG	GTACGTTAAT	AGTTAATAGC
26251	26291	40	PRECISE	0	22	CTTATGTACT	CATTCGTTTC	TAGTTAATAG	CGTACTTCTT
10716	26346	15630	PRECISE	0	5	GGTTTCTCAA	TCGATTTACC	AGCCATCCTT	ACTGCGCTTC
71	26476	26405	PRECISE	0	1525	TTCTCTAAAC	GAACTTTAAA	GTCTAAACGA	ACTAAATATT
1475	26573	25098	PRECISE	0	7	GGTCGCACTA	TTGCCTTTGG	AAAGCTCCTT	GAACAATGGA
26514	26574	60	PRECISE	0	4	GGAACTTTAA	TTTTAGCCAT	AAGCTCCTTG	AACAATGGAA
26245	26574	329	PRECISE	0	4	TACGAACTTA	TGTACTCATT	AAGCTCCTTG	AACAATGGAA
26680	26713	33	PRECISE	0	12	AGTTAATTTT	CCTCTGGCTG	CTTTAGCTTG	TTTTGTGCTT
26783	26820	37	PRECISE	0	2229	GGCTTGTCTT	GTAGGCTTGA	ATTGCTTCTT	TCAGACTGTT
71	26865	26794	PRECISE	0	8	TTCTCTAAAC	GAACTTTAAA	TTCAATCCAG	AAACTAACAT
14854	26961	12107	PRECISE	0	4	CTACTATTTG	TAGTTGAAGT	ATCCTTCGTG	GACATCTTCG
26939	26975	36	PRECISE	0	58	TGAACTCGTA	ATCGGAGCTG	TCTTCGTATT	GCTGGACACC
26548	27053	505	PRECISE	0	4	GTACTATTAC	CGTTGAAGAG	AACGCTTTCT	TATTACAAAT
71	27046	26975	PRECISE	0	1327	TTCTCTAAAC	GAACTTTAAA	CATCACGAAC	GCTTTCTTAT
11485	27058	15573	PRECISE	0	7	AATCTCTGTT	ACTTCTAACT	TTTCTTATTA	CAAATTGGGA
27019	27057	38	PRECISE	0	13	ACCTGCCTAA	AGAAATCACT	CTTTCTTATT	ACAAATTGGG
24786	27217	2431	PRECISE	0	4	AAAAGAACTT	CACAACTGCT	CATCTCGTTG	ACTTTCAGGT
27165	27221	56	PRECISE	0	4	AGTAGCAGTG	ACAATATTGC	TCGTTGACTT	TCAGGTTACT
27188	27223	35	PRECISE	0	57	GCTTGTACAG	TAAGTGACAA	GTTGACTTTC	AGGTTACTAT
4282	27230	22948	PRECISE	0	5	TTACACTGTA	GAGGAGGCAA	TTCAGGTTAC	TATAGCAGAG
1517	27231	25714	PRECISE	0	5	GGTTGCCATA	ACAAGTGTGC	TCAGGTTACT	ATAGCAGAGA
27134	27223	89	PRECISE	0	20	TGGCAACTAT	AAATTAAACA	GTTGACTTTC	AGGTTACTAT
27180	27371	191	PRECISE	0	3	ATTGCTTTGC	TTGTACAGTA	AAGAGCAACC	AATGGAGATT
27270	27396	126	PRECISE	0	6	GACTTTTAAA	GTTTCCATTT	AACGAACATG	AAAATTATTC
75	27392	27317	PRECISE	0	3693	CTAAACGAAC	TTTAAAATCT	ATTAAACGAA	CATGAAAATT
70	27484	27414	PRECISE	0	8	GTTCTCTAAA	CGAACTTTAA	ACAGTACTTT	TAAAAGAACC
27555	27646	91	PRECISE	0	29	TAACAAATTT	GCACTGACTT	GTTTCACCTA	AACTGTTCAT
78	27760	27682	PRECISE	0	10	AACGAACTTT	AAAATCTGTG	ACAGAATGAT	TGAACTTTCA
2807	27885	25078	PRECISE	0	4	CTTGATGAAA	GGATTGATAA	TGTCACGCCT	AAACGAACAT
75	27883	27808	PRECISE	0	753	CTAAACGAAC	TTTAAAATCT	CTTGTCACGC	CTAAACGAAC
27233	27964	731	PRECISE	0	12	AGGTTACTAT	AGCAGAGATA	GTTTACAGTC	ATGTACTCAA
8410	28027	19617	PRECISE	0	4	ATGGAACGTT	AAAGATTTCA	ATTCTAAATG	GTATATTAGA
5627	28157	22530	PRECISE	0	4	ATACCTTGTA	CGTGTGGTAA	TTTTACAATT	AATTGCCAGG
3548	28246	24698	PRECISE	0	4	GCTACTAATG	GACCACTTAA	GTGTTGTTTT	AGATTTCATC
71	28258	28187	PRECISE	0	18201	TTCTCTAAAC	GAACTTTAAA	ATTTCATCTA	AACGAACAAA
6622	28313	21691	PRECISE	0	4	ATTAGGTTTG	AAAACCCTTG	AATGCACCCC	GCATTACGTT
8671	28338	19667	PRECISE	0	7	TACTGACTTT	TCAAGTGAAA	GACCCTCAGA	TTCAACTGGC
19824	28398	8574	PRECISE	0	6	AGTACCAGAG	GTGAAAATAC	AACGTCGGCC	CCAAGGTTTA
586	28404	27818	PRECISE	0	6	TGGTGTCCTT	GTCCCTCATG	GGCCCCAAGG	TTTACCCAAT
28318	28404	86	PRECISE	0	6	ACCCCGCATT	ACGTTTGGTG	GGCCCCAAGG	TTTACCCAAT
798	28411	27613	PRECISE	0	4	GTGAGCTTAA	CGGAGGGGCA	AGGTTTACCC	AATAATACTG
6604	28413	21809	PRECISE	0	7	TAATGAATTA	TCTAGAGTAT	GTTTACCCAA	TAATACTGCG
26573	28415	1842	PRECISE	0	4	AAAGCTCCTT	GAACAATGGA	TTACCCAATA	ATACTGCGTC
27545	28405	860	PRECISE	0	6	CTCTAGCTGA	TAACAAATTT	GCCCCAAGGT	TTACCCAATA
28362	28427	65	PRECISE	0	98	ACCAGAATGG	AGAACGCAGT	ACTGCGTCTT	GGTTCACCGC
8276	28448	20172	PRECISE	0	7	GATAGTTGTA	ATAACTATAT	CTCACTCAAC	ATGGCAAGGA
1216	28461	27245	PRECISE	0	4	AATGTGCCTT	TCAACTCTCA	GCAAGGAAGA	CCTTAAATTC
25247	28465	3218	PRECISE	0	4	GCCATAGTAA	TGGTGACAAT	GGAAGACCTT	AAATTCCCTC
24876	28466	3590	PRECISE	0	6	GGTTTGTAAC	ACAAAGGAAT	GAAGACCTTA	AATTCCCTCG
27055	28466	1411	PRECISE	0	9	CGCTTTCTTA	TTACAAATTG	GAAGACCTTA	AATTCCCTCG
28525	28576	51	PRECISE	0	97	TGACCAAATT	GGCTACTACC	CGGTAAAATG	AAAGATCTCA
28466	28603	137	PRECISE	0	9	GAAGACCTTA	AATTCCCTCG	ATGGTATTTC	TACTACCTAG
28407	28605	198	PRECISE	0	18	CCCAAGGTTT	ACCCAATAAT	GGTATTTCTA	CTACCTAGGA
28555	28604	49	PRECISE	0	20	CAGACGAATT	CGTGGTGGTG	TGGTATTTCT	ACTACCTAGG
1019	28627	27608	PRECISE	0	8	TATGAATTGC	AGACACCTTT	TGGGCCAGAA	GCTGGACTTC
28506	28653	147	PRECISE	0	20	ACACCAATAG	CAGTCCAGAT	GTGCTAACAA	AGACGGCATC
7270	28688	21418	PRECISE	0	4	TCTTTTCACT	AGGTTTTTCT	GAGGGAGCCT	TGAATACACC
8363	28692	20329	PRECISE	0	4	CGTCATATTA	ATGCGCAGGT	GAGCCTTGAA	TACACCAAAA
2950	28694	25744	PRECISE	0	4	ACTGGGCATT	GATTTAGATG	GCCTTGAATA	CACCAAAAGA
6523	28737	22214	PRECISE	0	8	TTTAAAAATT	ACAGAAGAGG	CTAACAATGC	TGCAATCGTG
1126	28740	27614	PRECISE	0	4	TCAACCAAGG	GTTGAAAAGA	ACAATGCTGC	AATCGTGCTA
28680	28730	50	PRECISE	0	27	TTGCAACTGA	GGGAGCCTTG	AATCCTGCTA	ACAATGCTGC
2433	28773	26340	PRECISE	0	4	GTGTTAAATC	CAGAGAAGAA	GAACAACATT	GCCAAAAGGC
760	28821	28061	PRECISE	0	8	CACTAAACAT	AGCAGTGGTG	GTCAAGCCTC	TTCTCGTTCC
1398	28834	27436	PRECISE	0	4	ATTCAGAAGT	AGGACCTGAG	TCGTTCCTCA	TCACGTAGTC
6540	28840	22300	PRECISE	0	4	AGGTTGGCCA	CACAGATCTA	CTCATCACGT	AGTCGCAACA
5225	28895	23670	PRECISE	0	4	AATCACACTA	AAAAGTGGAA	ACTTCTCCTG	CTAGAATGGC
28555	28898	343	PRECISE	0	7	CAGACGAATT	CGTGGTGGTG	TCTCCTGCTA	GAATGGCTGG
1856	28952	27096	PRECISE	0	5	TCAATACTGA	GTCCTCTTTA	CTTGACAGAT	TGAACCAGCT
854	28955	28101	PRECISE	0	4	GATGGCTACC	CTCTTGAGTG	GACAGATTGA	ACCAGCTTGA
28406	28951	545	PRECISE	0	31	CCCCAAGGTT	TACCCAATAA	GCTTGACAGA	TTGAACCAGC
28631	28975	344	PRECISE	0	4	CCAGAAGCTG	GACTTCCCTA	GAGCAAAATG	TCTGGTAAAG
28407	28975	568	PRECISE	0	10	CCCAAGGTTT	ACCCAATAAT	GAGCAAAATG	TCTGGTAAAG
6687	29011	22324	PRECISE	0	8	TAGCTAATTA	TGCTAAGCCT	CCAAACTGTC	ACTAAGAAAT
28983	29013	30	PRECISE	0	5	TGTCTGGTAA	AGGCCAACAA	AAACTGTCAC	TAAGAAATCT
28467	29013	546	PRECISE	0	7	AAGACCTTAA	ATTCCCTCGA	AAACTGTCAC	TAAGAAATCT
15192	29014	13822	PRECISE	0	4	CACTAGAGGA	GCTACTGTAG	AACTGTCACT	AAGAAATCTG
28319	29015	696	PRECISE	0	29	CCCCGCATTA	CGTTTGGTGG	ACTGTCACTA	AGAAATCTGC
6575	29066	22491	PRECISE	0	4	GACAATTCTA	GTCTTACTAT	CGTACTGCCA	CTAAAGCATA
6045	29067	23022	PRECISE	0	4	GCTTCGATAA	TTTTAAGTTT	GTACTGCCAC	TAAAGCATAC
28773	29069	296	PRECISE	0	4	GAACAACATT	GCCAAAAGGC	ACTGCCACTA	AAGCATACAA
8301	29081	20780	PRECISE	0	9	CCTATAACAA	AGTTGAAAAC	GCATACAATG	TAACACAAGC
2242	29081	26839	PRECISE	0	5	TTGTGAAATT	GTCGGTGGAC	GCATACAATG	TAACACAAGC
2412	29083	26671	PRECISE	0	4	CAAAGGGATT	GTACAGAAAG	ATACAATGTA	ACACAAGCTT
27690	29083	1393	PRECISE	0	10	TTACTCTCCA	ATTTTTCTTA	ATACAATGTA	ACACAAGCTT
28557	29083	526	PRECISE	0	6	GACGAATTCG	TGGTGGTGAC	ATACAATGTA	ACACAAGCTT
6949	29082	22133	PRECISE	0	13	ACTGATAAAT	ATTATAATTT	CATACAATGT	AACACAAGCT
29040	29081	41	PRECISE	0	11	AGGCTTCTAA	GAAGCCTCGG	GCATACAATG	TAACACAAGC
29069	29093	24	PRECISE	0	82	ACTGCCACTA	AAGCATACAA	ACACAAGCTT	TCGGCAGACG
29016	29081	65	PRECISE	0	229	CTGTCACTAA	GAAATCTGCT	GCATACAATG	TAACACAAGC
6700	29081	22381	PRECISE	0	9	TAAGCCTTTT	CTTAACAAAG	GCATACAATG	TAACACAAGC
28320	29083	763	PRECISE	0	80	CCCGCATTAC	GTTTGGTGGA	ATACAATGTA	ACACAAGCTT
28407	29083	676	PRECISE	0	123	CCCAAGGTTT	ACCCAATAAT	ATACAATGTA	ACACAAGCTT
71	29111	29040	PRECISE	0	11	TTCTCTAAAC	GAACTTTAAA	CGTGGTCCAG	AACAAACCCA
10517	29143	18626	PRECISE	0	6	ATAGATTATG	ACTGTGTCTC	GGACCAGGAA	CTAATCAGAC
3187	29153	25966	PRECISE	0	4	TGAAGAAGAG	CAAGAAGAAG	CTAATCAGAC	AAGGAACTGA
7706	29189	21483	PRECISE	0	7	AAAAGACCAA	TAAATCCTAC	CAAATTGCAC	AATTTGCCCC
446	29231	28785	PRECISE	0	5	AAAGGCGTTT	TGCCTCAACT	ATGTCGCGCA	TTGGCATGGA
6857	29241	22384	PRECISE	0	4	CCGACTACTA	TAGCAAAGAA	TTGGCATGGA	AGTCACACCT
27758	29233	1475	PRECISE	0	11	AGACAGAATG	ATTGAACTTT	GTCGCGCATT	GGCATGGAAG
1854	29268	27414	PRECISE	0	4	AATCAATACT	GAGTCCTCTT	CGTGGTTGAC	CTACACAGGT
29176	29260	84	PRECISE	0	10	CAAACATTGG	CCGCAAATTG	TTCGGGAACG	TGGTTGACCT
4364	29318	24954	PRECISE	0	4	AAGCAAGAAA	TTCTTGGAAC	TTCAAAGATC	AAGTCATTTT
27686	29314	1628	PRECISE	0	12	AACTTTACTC	TCCAATTTTT	AAATTTCAAA	GATCAAGTCA
2772	29327	26555	PRECISE	0	7	TGCAAGGTTA	CAAGAGTGTG	CAAGTCATTT	TGCTGAATAA
8362	29338	20976	PRECISE	0	11	GCGTCATATT	AATGCGCAGG	GCTGAATAAG	CATATTGACG
2017	29342	27325	PRECISE	0	9	TGATGCTATG	ATGTTCACAT	AATAAGCATA	TTGACGCATA
7185	29340	22155	PRECISE	0	14	TAGAAACTAT	ACAAATTACC	TGAATAAGCA	TATTGACGCA
28407	29342	935	PRECISE	0	10	CCCAAGGTTT	ACCCAATAAT	AATAAGCATA	TTGACGCATA
29265	29342	77	PRECISE	0	19	GAACGTGGTT	GACCTACACA	AATAAGCATA	TTGACGCATA
6683	29343	22660	PRECISE	0	13	ACTATAGCTA	ATTATGCTAA	ATAAGCATAT	TGACGCATAC
29310	29342	32	PRECISE	0	44	ATCCAAATTT	CAAAGATCAA	AATAAGCATA	TTGACGCATA
2347	29357	27010	PRECISE	0	6	CTCTATCATT	ATTGGTGGAG	GCATACAAAA	CATTCCCACC
6565	29350	22785	PRECISE	0	29	TGCTTATGTA	GACAATTCTA	TATTGACGCA	TACAAAACAT
1134	29377	28243	PRECISE	0	4	GGGTTGAAAA	GAAAAAGCTT	AACAGAGCCT	AAAAAGGACA
26924	29447	2523	PRECISE	0	6	ACCGCTTCTA	GAAAGTGAAC	CAGCAAACTG	TGACTCTTCT
29448	29480	32	PRECISE	0	16	AGCAAACTGT	GACTCTTCTT	TTGGATGATT	TCTCCAAACA
9579	29493	19914	PRECISE	0	4	CTGGTGTTTA	TTCTGTTATT	CCAAACAATT	GCAACAATCC
3332	29493	26161	PRECISE	0	5	GTTCAGACTA	TTGAAGTGAA	CCAAACAATT	GCAACAATCC
6653	29493	22840	PRECISE	0	33	TTAGCTGCTG	TTAATAGTGT	CCAAACAATT	GCAACAATCC
2483	29499	27016	PRECISE	0	8	AAAGAAATTA	TCTTCTTAGA	AATTGCAACA	ATCCATGAGC
6566	29509	22943	PRECISE	0	12	GCTTATGTAG	ACAATTCTAG	ATCCATGAGC	AGTGCTGACT
6653	29532	22879	PRECISE	0	6	TTAGCTGCTG	TTAATAGTGT	CTCAGGCCTA	AACTCATGCA
11965	29583	17618	PRECISE	0	4	CATTCTCTTA	GCTAAAGATA	TTTTCGCTTT	TCCGTTTACG
29583	29647	64	PRECISE	0	8	TTTTCGCTTT	TCCGTTTACG	AGCACAAGTA	GATGTAGTTA
75	29727	29652	PRECISE	0	6	CTAAACGAAC	TTTAAAATCT	CCACCACATT	TTCACCGAGG
9546	29735	20189	PRECISE	0	4	TACTCTGTTT	AACACCAGTT	TTTTCACCGA	GGCCACGCGG
16753	29830	13077	PRECISE	0	4	GGTAAACCTA	GACCACCACT	TTTAGTAGTG	CTATCCCCAT

## Sheet: Emanuel_SRR11550047
Start	End	Len	Status	PE_count	SR_count	5'brefore	5'after	3'brefore	3'after
75	21551	21476	PRECISE	224	160	CTAAACGAAC	TTTAAAATCT	TTGTTAACAA	CTAAACGAAC
6685	22789	16104	PRECISE	7	7	TATAGCTAAT	TATGCTAAGC	AGTCAGACAA	ATCGCTCCAG
23511	23598	87	PRECISE	6	4	CAGGCTGTTT	AATAGGGGCT	CTCAGACTAA	TTCTCCTCGG
77	25381	25304	PRECISE	415	276	AAACGAACTT	TAAAATCTGT	ACATTACACA	TAAACGAACT
77	26236	26159	PRECISE	8	46	AAACGAACTT	TAAAATCTGT	GCTGATGAGT	ACGAACTTAT
76	26467	26391	PRECISE	0	354	TAAACGAACT	TTAAAATCTG	GATCTTCTGG	TCTAAACGAA
75	27040	26965	PRECISE	20	192	CTAAACGAAC	TTTAAAATCT	TTGCTACATC	ACGAACGCTT
27234	27340	106	PRECISE	0	9	GGTTACTATA	GCAGAGATAT	CTAACTGAGA	ATAAATATTC
75	27384	27309	PRECISE	434	526	CTAAACGAAC	TTTAAAATCT	GGAGATTGAT	TAAACGAACA
75	27883	27808	PRECISE	0	143	CTAAACGAAC	TTTAAAATCT	CTTGTCACGC	CTAAACGAAC
70	28254	28184	PRECISE	76	4814	GTTCTCTAAA	CGAACTTTAA	TTAGATTTCA	TCTAAACGAA
1438	28413	26975	PRECISE	5	7	TAATGAATCT	GGCTTGAAAA	GTTTACCCAA	TAATACTGCG
3904	28653	24749	PRECISE	0	4	AGTTAAGCCA	TTTATAACTG	GTGCTAACAA	AGACGGCATC
28653	28725	72	PRECISE	0	4	GTGCTAACAA	AGACGGCATC	CCCGCAATCC	TGCTAACAAT
28704	28749	45	PRECISE	0	4	CACCAAAAGA	TCACATTGGC	CAATCGTGCT	ACAACTTCCT
1369	29230	27861	PRECISE	0	4	TGTTAAAATT	TATTGTCCAG	AATGTCGCGC	ATTGGCATGG
2311	29315	27004	PRECISE	0	5	TAAGCTTGTA	AATAAATTTT	AATTTCAAAG	ATCAAGTCAT
1565	29319	27754	PRECISE	2	10	ATAGGTTGTA	ACCATACAGG	TCAAAGATCA	AGTCATTTTG
1360	29334	27974	PRECISE	0	4	AAATGCTGTT	GTTAAAATTT	TTTTGCTGAA	TAAGCATATT
